# Supplementary material for: Phage receptor specificity drives cross-resistance patterns and governs fitness trade-offs during sequential resistance acquisition in Salmonella
Source: ISME J. 2026 Apr 11;20(1):wrag077. doi: 10.1093/ismejo/wrag077 (PMC13196588; doi:10.1093/ismejo/wrag077)
Supplement: Supplementary-Material_wrag077 [file supplementary-material_wrag077.zip]

Archive with 12 entries (12 files):
- Fig_S1_wrag077.pdf
- Fig_S2_wrag077.pdf
- Fig_S3_wrag077.pdf
- Fig_S4_wrag077.pdf
- Fig_S5_wrag077.pdf
- Fig_S6_wrag077.pdf
- Supplementary_legends_wrag077.docx
- Table_S1_wrag077.doc
- Table_S2_wrag077.xls
- Table_S3_wrag077.xls
- Table_S4_wrag077.xls
- Table_S5_wrag077.xls
