# Supplementary material for: Phage receptor specificity drives cross-resistance patterns and governs fitness trade-offs during sequential resistance acquisition in Salmonella
Source: ISME J. 2026 Apr 11;20(1):wrag077. doi: 10.1093/ismejo/wrag077 (PMC13196588; doi:10.1093/ismejo/wrag077)
Supplement: Supplementary-Material_wrag077 [file supplementary-material_wrag077.zip › Table_S2_wrag077.xls]

## Sheet: Intergenomic similarity
genome	Phage Jersey	PhSAL5	Phage CKT1	PhSAL3	PhSAL1	PhSAL2	Phage BPS15Q2	PhSAL4	Phage HMD-P8	Phage JN01	Phage Felix_O1	PhSAL7	PhSAL8	phage_EH3	PhSAL6	Phage SE3
Phage Jersey	100	66.065	69.691	0.039	0.039	0.038	0.039	0.039	0.038	0.085	0.039	0	0	0	0	0
PhSAL5	66.065	100	81.925	0	0	0	0	0	0	0	0	0	0	0.025	0	0
Phage CKT1	69.691	81.925	100	0	0	0	0	0	0	0	0	0	0	0	0	0
PhSAL3	0.039	0	0	100	93.249	94.461	89.412	92.668	91.994	88.71	87.656	0.888	0.882	0.847	0.932	1.052
PhSAL1	0.039	0	0	93.249	100	98.808	87.717	90.24	88.8	86.69	86.61	0.714	0.841	0.695	0.698	0.947
PhSAL2	0.038	0	0	94.461	98.808	100	88.947	91.487	90.076	87.964	87.866	0.81	0.9	0.802	0.829	1.052
PhageBPS15Q2	0.039	0	0	89.412	87.717	88.947	100	89.844	89.465	88.385	88.301	0.852	0.845	0.799	0.844	0.913
PhSAL4	0.039	0	0	92.668	90.24	91.487	89.844	100	91.097	88.745	88.466	0.626	0.64	0.812	0.728	0.829
Phage HMD-P8	0.038	0	0	91.994	88.8	90.076	89.465	91.097	100	87.098	87.384	0.976	0.965	0.969	0.993	1.149
Phage JN01	0.085	0	0	88.71	86.69	87.964	88.385	88.745	87.098	100	87.46	0.869	0.853	0.996	0.931	1.007
Phage Felix_O1	0.039	0	0	87.656	86.61	87.866	88.301	88.466	87.384	87.46	100	0.873	0.805	1.009	0.957	0.962
PhSAL7	0	0	0	0.888	0.714	0.81	0.852	0.626	0.976	0.869	0.873	100	85.709	82.001	82.58	83.953
PhSAL8	0	0	0	0.882	0.841	0.9	0.845	0.64	0.965	0.853	0.805	85.709	100	79.42	79.996	81.961
EH3	0	0.025	0	0.847	0.695	0.802	0.799	0.812	0.969	0.996	1.009	82.001	79.42	100	81.71	83.347
PhSAL6	0	0	0	0.932	0.698	0.829	0.844	0.728	0.993	0.931	0.957	82.58	79.996	81.71	100	84.077
Phage SE3	0	0	0	1.052	0.947	1.052	0.913	0.829	1.149	1.007	0.962	83.953	81.961	83.347	84.077	100
The phages isolated in this study are highlighted in red.
The phages belong to Felixounavirus are highlighted in green.
The phages belong to Jerseyvirus are highlighted in orange.
The phages belong to Epseptimavirus are highlighted in purple.
