# Supplementary material for: Phage receptor specificity drives cross-resistance patterns and governs fitness trade-offs during sequential resistance acquisition in Salmonella
Source: ISME J. 2026 Apr 11;20(1):wrag077. doi: 10.1093/ismejo/wrag077 (PMC13196588; doi:10.1093/ismejo/wrag077)
Supplement: Supplementary-Material_wrag077 [file supplementary-material_wrag077.zip › Table_S3_wrag077.xls]

## Sheet: Solid Plate
Isolates Name	Source	PhSAL1	PhSAL2	PhSAL3	PhSAL4	PhSAL5	PhSAL6	PhSAL7	PhSAL8
Sal-PhSAL1-PR1	PhSAL1	1.0061	1.07839	1.24545	0.963979	1.06881	0.155949	0.115261	0.120526
Sal-PhSAL1-PR2		1.09092	1.09465	1.3855	1.00969	1.07224	0.100271	0.0956023	0.106807
Sal-PhSAL1-PR3		0.952019	0.98258	1.00214	0.853001	0.786989	0.0425207	0.0535227	0.0987531
Sal-PhSAL1-PR4		0.719931	0.83006	1.06817	0.72221	0.00295575	0.126756	0.256631	0.291949
Sal-PhSAL1-PR5		0.934236	1.09096	1.38545	0.896788	1.09096	0.0868148	0.107619	0.124262
Sal-PhSAL1-PR6		0.913677	0.924013	1.09934	0.884584	0.00604197	0.0125497	0.00948723	0.0136981
Sal-PhSAL1-PR7		0.961358	1.10536	1.24153	0.93201	1.05097	0.0719158	0.0891334	0.0691767
Sal-PhSAL1-PR8		0.953738	0.971073	0.996208	0.893934	0.962406	0.0692442	0.0757447	0.0878788
Sal-PhSAL1-PR9		0.943597	0.919091	1.02528	0.880192	0.00497254	0.0360915	0.133338	0.245366
Sal-PhSAL1-PR10		0.956534	1.0804	1.19755	0.970712	0.158484	0.0334977	0.0327515	0.0282744
Sal-PhSAL1-PR11		0.640794	0.872796	1.31975	0.775633	0.0042765	0.144271	0.279506	0.367944
Sal-PhSAL1-PR12		1.20267	1.2953	1.42274	1.19581	0.98113	0.133699	0.116054	0.10086
Sal-PhSAL1-PR13		0.989811	1.03915	1.12227	0.836978	0.925461	0.0781771	0.0540456	0.0889022
Sal-PhSAL1-PR14		0.00109288	0.00305614	0.00462675	0.00109288	-8.50746e-05	0.0175843	0.0340757	-0.0362091
Sal-PhSAL1-PR15		0.843024	0.93174	1.08979	0.854652	0.0355349	0.0351042	0.0381189	0.074725
Sal-PhSAL1-PR16		0.993015	0.897603	1.10951	1.00409	0.305626	0.0336227	0.0257156	0.0378398
Sal-PhSAL1-PR17		1.02283	1.07351	0.950362	0.900933	0.00284144	0.00242256	-0.00134742	0.00661142
Sal-PhSAL1-PR18		1.44062	1.41275	2.09228	0.998575	1.50458	0.215818	0.222784	0.285481
Sal-PhSAL1-PR19		1.12151	1.13446	0.934242	1.06497	-0.00522142	0.0269708	0.0713332	0.124725
Sal-PhSAL1-PR20		0.918995	1.0485	1.30331	0.931578	0.950977	0.163994	0.172907	0.234251
Sal-PhSAL2-PR1	PhSAL2	0.981582	1.03207	1.18689	0.904545	0.810305	0.0623714	0.0792	0.0724686
Sal-PhSAL2-PR2		0.933722	0.870231	1.17891	0.925279	0.0965147	0.0536243	0.0674708	0.0765893
Sal-PhSAL2-PR3		0.725277	0.685683	1.19067	0.702884	0.071004	0.192707	0.352705	0.282604
Sal-PhSAL2-PR4		0.643672	0.663094	1.06281	0.596684	0.0168479	0.128993	0.297838	0.299404
Sal-PhSAL2-PR5		0.922542	1.0206	1.1008	0.885888	0.0437913	0.0130899	0.0140297	0.014343
Sal-PhSAL2-PR6		1.03204	1.08715	1.19052	1.00334	0.0136256	0.00906018	0.00775577	0.0113429
Sal-PhSAL2-PR7		0.99566	0.996558	1.16296	0.925029	0.137008	0.0268709	0.0253745	0.0256738
Sal-PhSAL2-PR8		0.97993	1.0109	1.05419	0.914272	0.00825262	0.0111198	0.00968619	0.0148471
Sal-PhSAL2-PR9		0.868808	0.985466	1.32413	0.956204	0.878562	0.0615612	0.092384	0.0838004
Sal-PhSAL2-PR10		0.934363	0.911223	0.934808	0.876513	0.861383	0.0572713	0.0470363	0.0594963
Sal-PhSAL2-PR11		0.897179	0.998068	1.26467	0.917357	0.784268	0.143728	0.162618	0.169916
Sal-PhSAL2-PR12		0.898244	0.930091	1.04117	0.855133	0.75765	0.0636105	0.0651641	0.0706014
Sal-PhSAL2-PR13		0.831633	1.07902	1.15641	0.859024	0.822937	0.0581658	0.0699048	0.0703396
Sal-PhSAL2-PR14		0.893873	0.983382	0.839866	0.837978	0.757911	0.0550586	0.0611014	0.0614791
Sal-PhSAL2-PR15		0.860561	0.963204	1.07863	0.781159	0.888837	0.07041	0.0882271	0.138193
Sal-PhSAL2-PR16		0.949561	1.07741	1.21084	0.919198	0.00231053	0.0430611	0.119768	0.181293
Sal-PhSAL2-PR17		0.991892	1.05907	1.37507	0.956679	0.68285	0.0805192	0.131486	0.182452
Sal-PhSAL2-PR18		0.783311	0.922251	0.970975	0.778743	0.00676936	0.0140019	0.0143825	0.0364606
Sal-PhSAL2-PR19		1.45275	1.62319	1.60213	1.59766	0.167748	0.0605051	0.0611435	0.0579517
Sal-PhSAL2-PR20		0.941651	0.909426	1.02405	0.9016	0.0817178	0.00576012	0.00576012	0.0296983
Sal-PhSAL3-PR1	PhSAL3	1.02094	1.10059	1.11405	0.974571	0.986538	0.0531571	0.0557747	0.0524092
Sal-PhSAL3-PR2		1.03145	1.08963	1.16918	0.991501	1.03391	0.0610325	0.0697939	0.0624343
Sal-PhSAL3-PR3		1.07697	1.12706	1.21298	1.01781	1.03767	0.0497215	0.0518805	0.0488579
Sal-PhSAL3-PR4		0.980975	0.995394	1.21929	0.923297	0.00486652	0.0621433	0.0905814	0.179501
Sal-PhSAL3-PR5		1.18033	1.24772	1.54125	1.08385	1.03637	0.0899229	0.144035	0.102175
Sal-PhSAL3-PR6		1.04001	1.19964	1.41026	0.976255	0.00754128	0.0145769	0.0202933	0.0141372
Sal-PhSAL3-PR7		1.09208	1.13793	1.30739	1.10903	0.0140301	0.0150269	0.0165221	0.0140301
Sal-PhSAL3-PR8		1.20947	1.18549	1.30754	1.14231	0.00700903	0.0187352	0.0523146	0.0533806
Sal-PhSAL3-PR9		1.02009	1.02767	1.17021	0.997852	0.00614133	0.271507	0.21439	0.269485
Sal-PhSAL3-PR10		1.10357	1.15286	1.40024	1.05337	0.0100174	0.0109219	0.0149922	0.0104697
Sal-PhSAL3-PR11		1.09167	1.28314	1.4751	1.07538	1.10894	0.133315	0.130354	0.126406
Sal-PhSAL3-PR12		0.994878	1.14148	1.31722	1.03768	0.956634	0.0688172	0.0756465	0.0597113
Sal-PhSAL3-PR13		0.992162	1.14937	1.21611	0.963944	-0.000828612	0.00678566	0.00499407	0.0117125
Sal-PhSAL3-PR14		1.09261	1.32689	1.29514	0.987732	1.07721	0.0842614	0.0958074	0.110721
Sal-PhSAL3-PR15		1.10123	1.19593	1.14993	0.882082	1.02232	0.0753726	0.0889004	0.0983699
Sal-PhSAL3-PR16		1.07819	1.1126	1.29512	1.03027	0.000936554	0.00572823	0.00442141	0.0122623
Sal-PhSAL3-PR17		1.01145	1.19557	1.25863	0.95975	-0.00119803	0.159801	0.297259	0.323322
Sal-PhSAL3-PR18		1.01352	1.12673	1.26065	1.00507	-0.000359082	0.00428786	-0.00162643	-0.00247133
Sal-PhSAL3-PR19		-0.0129928	-0.0100446	-0.00751769	-0.0129928	0.000905492	0.0110133	0.0135403	0.00974983
Sal-PhSAL3-PR20		1.08917	1.09183	1.51823	1.15801	0.000954961	0.0280492	0.0236075	0.0653593
Sal-PhSAL4-PR1	PhSAL4	1.36467	1.38768	1.33634	1.31569	1.30684	0.0606007	0.0446687	0.05529
Sal-PhSAL4-PR2		1.02115	1.14506	1.27615	0.994711	1.00869	0.054077	0.0578547	0.0514327
Sal-PhSAL4-PR3		1.02036	1.10214	1.32277	0.939662	0.011686	0.00805118	0.00768769	0.012413
Sal-PhSAL4-PR4		1.1496	1.22176	1.32	1.05055	0.0726209	0.0514237	0.0330799	0.0864806
Sal-PhSAL4-PR5		1.83256	1.85708	1.66621	1.61783	1.6629	0.0895686	0.101498	0.117403
Sal-PhSAL4-PR6		-0.0055804	-0.0108183	-0.00195415	-0.00437165	0.00811878	-0.00517748	0.0500222	-0.0160562
Sal-PhSAL4-PR7		1.14659	1.15582	1.24393	1.13812	1.08003	0.0493046	0.0500741	0.0450724
Sal-PhSAL4-PR8		1.20986	1.12606	1.60309	1.13948	0.0073096	0.0109372	0.0073096	0.0120255
Sal-PhSAL4-PR9		1.1198	1.22789	1.04934	0.95286	1.02572	0.0477001	0.0669162	0.0585091
Sal-PhSAL4-PR10		-0.00132375	-0.00132375	0.000395406	-0.00476207	0.0014269	0.0179308	0.00727204	-0.0112949
Sal-PhSAL4-PR11		1.01272	1.14133	1.02538	0.890701	0.00453057	0.138799	0.198631	0.246685
Sal-PhSAL4-PR12		0.902419	0.950715	1.24921	0.91865	0.801078	0.0726873	0.0786253	0.0916888
Sal-PhSAL4-PR13		0.950069	0.994239	1.09505	0.829084	0.11162	0.034036	0.0309633	0.0348042
Sal-PhSAL4-PR14		0.702986	0.81373	1.0877	0.688736	0.00269395	0.210339	0.345104	0.354469
Sal-PhSAL4-PR15		0.962331	1.09125	1.03305	1.01027	0.915999	0.0687384	0.063098	0.097343
Sal-PhSAL4-PR16		1.00114	0.996985	1.16791	0.978273	0.00233554	0.013147	0.00774125	0.0189685
Sal-PhSAL4-PR17		0.947424	1.10034	1.2999	0.879596	1.02689	0.0343619	0.0343619	0.0299471
Sal-PhSAL4-PR18		0.919876	1.01017	1.14814	0.86562	0.00837736	0.0107026	0.00953999	0.0176784
Sal-PhSAL4-PR19		0.337745	0.136564	0.648178	0.361147	0.000663761	0.0626604	0.0240665	0.123425
Sal-PhSAL4-PR20		0.664393	0.795	1.00288	0.6989	0.0937313	0.0169257	0.0206361	0.028428
Sal-PhSAL5-PR1	PhSAL5	0.00277008	0.00486334	-0.010767	0.00277008	1.08122	0.0500778	0.0584508	0.0605441
Sal-PhSAL5-PR2		0.00358264	0.00482998	0.0138158	0.00399842	1.08129	0.0476553	0.0563867	0.0568025
Sal-PhSAL5-PR3		0.00276516	0.00401889	0.000208385	0.00276516	1.01912	0.0499889	0.0516605	0.0646157
Sal-PhSAL5-PR4		0.00630881	0.00587719	0.000206228	0.00544557	1.05212	0.0550816	0.0615558	0.069325
Sal-PhSAL5-PR5		0.00567925	0.00567925	0.00445517	0.00526217	1.09676	0.0628193	0.055729	0.061151
Sal-PhSAL5-PR6		0.00959412	0.00915029	0.00882529	0.00870646	1.09121	0.064629	0.069955	0.0695111
Sal-PhSAL5-PR7		0.00395932	0.00437104	0.00488374	0.00395932	1.17076	0.0525417	0.0492479	0.0578939
Sal-PhSAL5-PR8		0.00551882	0.00726851	0.0110748	0.0050814	1.21324	0.119686	0.145057	0.149431
Sal-PhSAL5-PR9		0.00388555	0.00614023	0.00432813	0.00298368	0.849388	0.0539393	0.0417641	0.055743
Sal-PhSAL5-PR10		0.00332516	0.00463485	0.00410109	0.0028886	0.516287	0.0395599	0.0373771	0.0421793
Sal-PhSAL5-PR11		0.00659296	0.00619619	0.0135283	0.00619619	1.11199	0.0621404	0.064521	0.0637275
Sal-PhSAL5-PR12		0.883945	0.986217	0.998712	0.898726	0.993808	0.146065	0.0733552	0.122094
Sal-PhSAL5-PR13		0.00502809	0.00539735	0.0142639	0.00465883	1.06296	0.0578323	0.0618942	0.055986
Sal-PhSAL5-PR14		0.00359722	0.00443217	0.00763565	0.00359722	0.00317975	0.0561988	0.082917	0.0912665
Sal-PhSAL5-PR15		0.867586	0.929373	0.922991	0.833001	0.933259	0.129254	0.0791246	0.130031
Sal-PhSAL5-PR16		0.00521756	0.00480401	-0.00939076	0.00439047	1.19499	0.0564971	0.0552565	0.0527752
Sal-PhSAL5-PR17		0.00414938	0.00486376	0.00101944	0.00486376	1.03393	0.0584425	0.0548706	0.0530846
Sal-PhSAL5-PR18		0.00555138	0.00590685	-0.00144354	0.00341851	1.00658	0.0585175	0.0535409	0.0528299
Sal-PhSAL5-PR19		0.856591	0.92132	0.96599	0.82497	0.896396	0.0381742	0.0225499	0.0586346
Sal-PhSAL5-PR20		0.00553384	0.0132555	-0.00063405	0.00512744	0.0286988	0.0908783	0.0925039	0.0725902
Sal-PhSAL5-PR21		0.954576	0.973065	0.998642	0.938575	0.92613	0.0926681	0.060311	0.0599554
Sal-PhSAL5-PR22		0.00200211	0.00235857	0.0169377	0.00235857	1.10524	0.0893347	0.0604615	0.0611744
Sal-PhSAL5-PR23		0.00389157	0.00389157	0.00112589	0.00205881	0.918075	0.0610739	0.0475114	0.0522766
Sal-PhSAL5-PR24		0.000993753	0.00175331	0.000714009	0.000234196	1.01424	0.0568211	0.0534031	0.0534031
Sal-PhSAL5-PR25		1.00858	1.06707	1.10702	0.954769	1.01365	0.0521001	0.05249	0.0556094
Sal-PhSAL5-PR26		0.00186787	0.00389084	0.00865589	0.00227247	1.0526	0.0613431	0.0621523	0.0621523
Sal-PhSAL5-PR27		0.000606773	0.00173274	-0.00354122	0.000982097	1.10819	0.0584066	0.0539027	0.0557794
Sal-PhSAL5-PR28		0.00193887	0.00109892	-0.00208577	-0.000160989	1.23749	0.0649345	0.0666144	0.0678743
Sal-PhSAL5-PR29		0.00101574	0.00334483	-0.000242741	0.00256847	1.16323	0.0836983	0.087192	0.0961201
Sal-PhSAL5-PR30		-0.00436749	-0.00311815	-0.00520039	-0.00436749	0.763145	0.0605983	0.0618477	0.0585161
Sal-PhSAL5-PR31		0.00283277	0.00449665	0.00915554	0.000503326	1.0178	0.0574082	0.0507527	0.0504199
Sal-PhSAL5-PR32		0.922731	0.965803	1.19867	0.913739	0.976689	0.197614	0.0915922	0.160696
Sal-PhSAL5-PR33		0.880124	0.916134	1.34447	0.884388	0.995262	0.197351	0.0926375	0.167027
Sal-PhSAL5-PR34		0.00174143	0.00289917	-0.000574045	0.000969605	0.913266	0.047665	0.0422622	0.0457354
Sal-PhSAL5-PR35		0.874147	0.935279	1.32893	0.83015	1.00151	0.121112	0.0812835	0.1401
Sal-PhSAL5-PR36		-0.000870589	0.000879338	-0.00192054	-0.000870589	0.955289	0.0540771	0.0467274	0.0491773
Sal-PhSAL5-PR37		0.00844557	0.00953444	0.0144344	0.00463451	0.998775	0.118966	0.139655	0.127677
Sal-PhSAL5-PR38		0.00691084	0.00691084	0.0110024	0.00333075	0.941824	0.0754438	0.0759553	0.0713523
Sal-PhSAL5-PR39		0.102335	0.0853137	0.0601871	0.0824768	-0.00749236	0.0601871	-0.000197567	0.0415449
Sal-PhSAL5-PR40		0.00484882	0.00628417	0.00269578	0.00700185	0.959003	0.055804	0.0407327	0.0532921
Sal-PhSAL6-PR1	PhSAL6	0.00475713	0.00437694	0.00323637	0.00399675	0.0519007	1.11909	0.972341	1.00428
Sal-PhSAL6-PR2		0.00324582	0.00886256	0.00713433	0.00583816	0.0970021	1.02852	1.09332	1.00389
Sal-PhSAL6-PR3		0.0131534	0.0135708	0.0123186	0.0135708	0.279457	1.14473	1.11426	1.02911
Sal-PhSAL6-PR4		-0.00586756	-0.00435213	-0.00965614	-0.0028367	0.174469	0.870052	0.791628	0.963251
Sal-PhSAL6-PR5		-0.00462504	-0.00583288	-0.0102616	-0.00543027	0.0328182	0.828788	0.849724	0.970106
Sal-PhSAL6-PR6		0.0276232	0.0366414	0.0482901	0.0287505	0.214752	0.920433	0.909911	0.956881
Sal-PhSAL6-PR7		0.0111308	0.00748287	0.00237573	0.00821246	0.0862787	0.889923	0.929686	0.909257
Sal-PhSAL6-PR8		-0.00201338	-0.00164648	-0.00641622	-0.00678313	0.283071	0.778757	0.734729	0.831591
Sal-PhSAL6-PR9		0.0826297	0.106338	0.0557367	0.0780296	0.0790911	1.02424	1.03981	0.984253
Sal-PhSAL6-PR10		0.0655146	0.0525971	0.030822	0.0485373	0.262598	1.09337	1.08858	1.17531
Sal-PhSAL6-PR11		0.0154634	0.0147233	0.241295	0.194171	0.228136	0.921913	0.908097	0.872816
Sal-PhSAL6-PR12		0.0157977	0.0138927	0.0454837	0.267891	0.323453	0.897647	0.861214	0.793825
Sal-PhSAL6-PR13		0.015853	0.00929119	0.159787	0.125274	0.140187	0.93076	0.891559	0.869999
Sal-PhSAL6-PR14		0.0156266	0.0145902	0.209097	0.18598	0.213243	0.956196	0.979872	0.920802
Sal-PhSAL6-PR15		0.0239409	0.0164773	0.131163	0.102947	0.120969	0.969827	0.870341	0.963
Sal-PhSAL6-PR16		0.00827518	0.0145909	2.47094e-06	0.000980964	0.0051618	0.907866	0.86668	0.870594
Sal-PhSAL6-PR17		0.122645	0.0958329	0.0314025	0.0242662	0.0165182	-0.00193416	-0.00193416	-0.00285168
Sal-PhSAL6-PR18		0.174104	0.1256	0.0263249	0.0210999	0.019424	-0.00137745	-0.00118028	2.73847e-06
Sal-PhSAL6-PR19		0.193541	0.165071	0.110719	0.0874257	0.068925	-0.000764206	-0.00201037	-0.00229794
Sal-PhSAL6-PR20		0.00574673	0.0110276	0.00696539	0.00586279	0.00481822	0.878656	0.860899	0.782846
Sal-PhSAL7-PR1	PhSAL7	-0.01401	-0.01401	-0.0123365	-0.0152651	0.016949	0.818953	0.775025	0.777535
Sal-PhSAL7-PR2		-0.00885505	-0.00846127	-0.0112177	-0.0100364	0.276239	0.844065	0.842096	0.75389
Sal-PhSAL7-PR3		-0.0126271	-0.0100578	-0.0126271	-0.0113424	0.0182046	0.435717	0.439999	0.34365
Sal-PhSAL7-PR4		0.000242918	0.000242918	-0.002601	-0.000705056	0.0277342	0.276577	0.299329	0.257618
Sal-PhSAL7-PR5		-0.00290332	-0.00469342	-0.00603599	-0.00379837	0.0172353	0.219964	0.228915	0.207881
Sal-PhSAL7-PR6		-0.00450927	-0.00450927	-0.00794901	-0.00407931	0.0367675	0.224663	0.247881	0.223373
Sal-PhSAL7-PR7		0.00718826	0.00595687	0.000210363	0.00554641	0.0437196	0.595384	0.751771	0.659006
Sal-PhSAL7-PR8		0.00106619	0.00106619	-0.00275301	-0.00105559	0.0956976	0.452157	0.49629	0.439001
Sal-PhSAL7-PR9		0.011561	0.0143993	0.0103446	0.0107501	0.0180486	0.724381	0.694781	0.704918
Sal-PhSAL7-PR10		0.0332323	0.0332323	0.0290069	0.0320799	0.0286227	0.74119	0.843754	0.819937
Sal-PhSAL7-PR11		0.00731938	0.00978265	-7.04367e-05	-0.000577581	0.001451	0.87671	0.828096	0.798682
Sal-PhSAL7-PR12		0.0117215	0.0121841	0.248113	0.223595	0.266617	0.888204	0.907402	0.877487
Sal-PhSAL7-PR13		0.0135653	0.0119696	0.215815	0.192598	0.205044	0.984442	0.890857	0.911441
Sal-PhSAL7-PR14		0.0173135	0.017511	0.00368797	0.00553104	0.00586016	0.962085	0.964192	0.971103
Sal-PhSAL7-PR15		0.0109617	0.0150914	0.00119346	0.00294063	0.00429072	0.990807	0.978418	0.883515
Sal-PhSAL7-PR16		0.0176178	0.0141974	0.211901	0.193088	0.21344	0.950125	0.906514	0.847853
Sal-PhSAL7-PR17		0.00997886	0.0145444	0.000425082	8.68953e-05	0.00101691	1.06588	0.968739	1.01329
Sal-PhSAL7-PR18		0.0103846	0.0138017	0.013736	0.0105817	0.00617891	1.00154	1.025	1.0367
Sal-PhSAL7-PR19		0.0068015	0.0118012	0.00386832	0.00400164	0.00486827	0.909021	0.976618	0.945153
Sal-PhSAL7-PR20		0.0165422	0.0145538	0.011752	0.0113001	0.0214228	0.973225	1.04698	0.920713
Sal-PhSAL8-PR1	PhSAL8	0.0346557	0.0384845	0.0400161	0.0350386	0.1813	0.825692	0.887719	0.971571
Sal-PhSAL8-PR2		0.033871	0.033019	0.033871	0.033871	0.0845629	0.733761	0.974015	0.84196
Sal-PhSAL8-PR3		0.0308659	0.032857	0.0304677	0.0304677	0.137585	0.984968	1.08054	1.07695
Sal-PhSAL8-PR4		0.0186801	0.0186801	0.0159847	0.0167548	0.0675825	0.969773	1.02984	1.09184
Sal-PhSAL8-PR5		0.0193111	0.0193111	0.0174367	0.0185613	0.156518	0.917151	0.860169	0.917901
Sal-PhSAL8-PR6		-0.0200281	-0.0173052	-0.0157492	-0.0204171	0.000588347	0.989789	0.828358	0.934941
Sal-PhSAL8-PR7		-0.0165508	-0.0165508	-0.0206386	-0.0190035	0.133065	1.05243	0.94369	1.03076
Sal-PhSAL8-PR8		-0.0161982	-0.0173984	-0.0193988	-0.0165982	0.0270103	0.915183	0.991598	1.0004
Sal-PhSAL8-PR9		-0.0170941	-0.0146801	-0.0199104	-0.0166917	0.106422	0.900624	0.92758	1.00845
Sal-PhSAL8-PR10		0.0259834	0.0125268	0.0200027	0.00878886	0.0330855	0.756379	0.745913	0.706664
Sal-PhSAL8-PR11		0.052336	0.0274908	0.0163016	0.0283718	0.027667	1.01654	1.03874	1.04791
Sal-PhSAL8-PR12		0.0552803	0.0300368	0.0151118	0.0281942	0.0184285	1.07819	1.03757	1.03149
Sal-PhSAL8-PR13		0.0710148	0.0295999	0.013285	0.0197691	0.0192462	0.919393	0.973044	0.947525
Sal-PhSAL8-PR14		0.161961	0.0786481	0.0407156	0.0449855	0.0205578	0.90641	0.833723	0.786257
Sal-PhSAL8-PR15		0.0610046	0.0357858	0.025562	0.0343374	0.0156789	1.08893	1.04573	1.03227
Sal-PhSAL8-PR16		0.0569048	0.0265289	0.0171567	0.0260268	0.0188303	0.922324	0.974708	0.971946
Sal-PhSAL8-PR17		0.0454159	0.020567	0.0108845	0.0156829	0.0176537	0.960713	0.94092	0.878197
Sal-PhSAL8-PR18		0.114186	0.0428463	0.0292958	0.0486252	0.00986674	0.966273	0.8769	0.866338
Sal-PhSAL8-PR19		0.0425641	0.0232936	0.0144929	0.0235971	0.0145688	0.903894	0.818998	0.682966
Sal-PhSAL8-PR20		0.0505599	0.0290623	0.0169115	0.00960404	0.0160618	0.880553	0.83144	0.778078

## Sheet: Co-culture experiment 1
Isolates Name	Source	Time	PhSAL1	PhSAL5	PhSAL7
Sal-PhSAL1-D1-PR1	PhSAL1	day 1	0.00204606	-	-
Sal-PhSAL1-D1-PR2			0.00209736	-	-
Sal-PhSAL1-D1-PR3			0.948988	-	-
Sal-PhSAL1-D1-PR4			0.879024	-	-
Sal-PhSAL1-D1-PR5			0.960459	-	-
Sal-PhSAL1-D1-PR6			0.896291	-	-
Sal-PhSAL1-D1-PR7			1.09505	-	-
Sal-PhSAL1-D1-PR8			1.06075	-	-
Sal-PhSAL1-D1-PR9			1.01388	-	-
Sal-PhSAL1-D1-PR10			0.692407	-	-
Sal-PhSAL1-D2-PR1		day 2	0.758123	-	-
Sal-PhSAL1-D2-PR2			0.680415	-	-
Sal-PhSAL1-D2-PR3			0.734542	-	-
Sal-PhSAL1-D2-PR4			0.931618	-	-
Sal-PhSAL1-D2-PR5			0.942581	-	-
Sal-PhSAL1-D2-PR6			0.873551	-	-
Sal-PhSAL1-D2-PR7			1.12421	-	-
Sal-PhSAL1-D2-PR8			1.11611	-	-
Sal-PhSAL1-D2-PR9			1.12035	-	-
Sal-PhSAL1-D2-PR10			1.01747	-	-
Sal-PhSAL1-D3-PR1		day 3	0.64955	-	-
Sal-PhSAL1-D3-PR2			0.66948	-	-
Sal-PhSAL1-D3-PR3			0.67613	-	-
Sal-PhSAL1-D3-PR4			0.881451	-	-
Sal-PhSAL1-D3-PR5			0.887575	-	-
Sal-PhSAL1-D3-PR6			0.876145	-	-
Sal-PhSAL1-D3-PR7			1.08859	-	-
Sal-PhSAL1-D3-PR8			1.0485	-	-
Sal-PhSAL1-D3-PR9			1.09582	-	-
Sal-PhSAL1-D3-PR10			1.07171	-	-
Sal-PhSAL1-D4-PR1		day 4	0.826606	-	-
Sal-PhSAL1-D4-PR2			0.847621	-	-
Sal-PhSAL1-D4-PR3			0.845466	-	-
Sal-PhSAL1-D4-PR4			0.826589	-	-
Sal-PhSAL1-D4-PR5			0.914605	-	-
Sal-PhSAL1-D4-PR6			0.802902	-	-
Sal-PhSAL1-D4-PR7			1.06661	-	-
Sal-PhSAL1-D4-PR8			1.05476	-	-
Sal-PhSAL1-D4-PR9			0.998365	-	-
Sal-PhSAL1-D4-PR10			0.882183	-	-
Sal-PhSAL1-D5-PR1		day 5	0.898449	-	-
Sal-PhSAL1-D5-PR2			1.08073	-	-
Sal-PhSAL1-D5-PR3			0.827228	-	-
Sal-PhSAL1-D5-PR4			0.914243	-	-
Sal-PhSAL1-D5-PR5			0.855947	-	-
Sal-PhSAL1-D5-PR6			0.882447	-	-
Sal-PhSAL1-D5-PR7			1.02262	-	-
Sal-PhSAL1-D5-PR8			0.890577	-	-
Sal-PhSAL1-D5-PR9			0.788209	-	-
Sal-PhSAL1-D5-PR10			0.91091	-	-
Sal-PhSAL1-D6-PR1		day 6	1.27997	-	-
Sal-PhSAL1-D6-PR2			0.745411	-	-
Sal-PhSAL1-D6-PR3			1.17422	-	-
Sal-PhSAL1-D6-PR4			0.989363	-	-
Sal-PhSAL1-D6-PR5			1.00256	-	-
Sal-PhSAL1-D6-PR6			0.894021	-	-
Sal-PhSAL1-D6-PR7			0.981702	-	-
Sal-PhSAL1-D6-PR8			0.921196	-	-
Sal-PhSAL1-D6-PR9			0.901637	-	-
Sal-PhSAL1-D6-PR10			1.00551	-	-
Sal-PhSAL1-D7-PR1		day 7	0.865869	-	-
Sal-PhSAL1-D7-PR2			0.636642	-	-
Sal-PhSAL1-D7-PR3			0.95021	-	-
Sal-PhSAL1-D7-PR4			0.987797	-	-
Sal-PhSAL1-D7-PR5			0.998535	-	-
Sal-PhSAL1-D7-PR6			0.995719	-	-
Sal-PhSAL1-D7-PR7			0.965869	-	-
Sal-PhSAL1-D7-PR8			0.852841	-	-
Sal-PhSAL1-D7-PR9			0.857089	-	-
Sal-PhSAL1-D7-PR10			0.880102	-	-
Sal-PhSAL5-D1-PR1	PhSAL5	day 1	-	1.02652	-
Sal-PhSAL5-D1-PR2			-	1.05567	-
Sal-PhSAL5-D1-PR3			-	1.0407	-
Sal-PhSAL5-D1-PR4			-	1.08198	-
Sal-PhSAL5-D1-PR5			-	1.06772	-
Sal-PhSAL5-D1-PR6			-	1.0548	-
Sal-PhSAL5-D1-PR7			-	0.891554	-
Sal-PhSAL5-D1-PR8			-	1.03634	-
Sal-PhSAL5-D1-PR9			-	1.0317	-
Sal-PhSAL5-D1-PR10			-	1.06349	-
Sal-PhSAL5-D2-PR1		day 2	-	0.977011	-
Sal-PhSAL5-D2-PR2			-	0.955069	-
Sal-PhSAL5-D2-PR3			-	1.07357	-
Sal-PhSAL5-D2-PR4			-	0.0760463	-
Sal-PhSAL5-D2-PR5			-	1.01044	-
Sal-PhSAL5-D2-PR6			-	0.992496	-
Sal-PhSAL5-D2-PR7			-	0.817343	-
Sal-PhSAL5-D2-PR8			-	1.02003	-
Sal-PhSAL5-D2-PR9			-	0.817155	-
Sal-PhSAL5-D2-PR10			-	0.827225	-
Sal-PhSAL5-D3-PR1		day 3	-	0.404575	-
Sal-PhSAL5-D3-PR2			-	1.01706	-
Sal-PhSAL5-D3-PR3			-	1.0441	-
Sal-PhSAL5-D3-PR4			-	1.07849	-
Sal-PhSAL5-D3-PR5			-	1.00319	-
Sal-PhSAL5-D3-PR6			-	1.07736	-
Sal-PhSAL5-D3-PR7			-	0.900377	-
Sal-PhSAL5-D3-PR8			-	0.812862	-
Sal-PhSAL5-D3-PR9			-	0.790275	-
Sal-PhSAL5-D3-PR10			-	0.851455	-
Sal-PhSAL5-D4-PR1		day 4	-	0.881208	-
Sal-PhSAL5-D4-PR2			-	0.819575	-
Sal-PhSAL5-D4-PR3			-	0.842728	-
Sal-PhSAL5-D4-PR4			-	0.824019	-
Sal-PhSAL5-D4-PR5			-	1.08503	-
Sal-PhSAL5-D4-PR6			-	0.847796	-
Sal-PhSAL5-D4-PR7			-	0.879423	-
Sal-PhSAL5-D4-PR8			-	0.806895	-
Sal-PhSAL5-D4-PR9			-	0.874119	-
Sal-PhSAL5-D4-PR10			-	0.882861	-
Sal-PhSAL5-D5-PR1		day 5	-	0.857607	-
Sal-PhSAL5-D5-PR2			-	0.88072	-
Sal-PhSAL5-D5-PR3			-	0.962249	-
Sal-PhSAL5-D5-PR4			-	0.814774	-
Sal-PhSAL5-D5-PR5			-	0.924877	-
Sal-PhSAL5-D5-PR6			-	0.930167	-
Sal-PhSAL5-D5-PR7			-	0.976921	-
Sal-PhSAL5-D5-PR8			-	0.947682	-
Sal-PhSAL5-D5-PR9			-	0.979206	-
Sal-PhSAL5-D5-PR10			-	0.841436	-
Sal-PhSAL5-D6-PR1		day 6	-	0.937386	-
Sal-PhSAL5-D6-PR2			-	1.00368	-
Sal-PhSAL5-D6-PR3			-	1.0031	-
Sal-PhSAL5-D6-PR4			-	1.055	-
Sal-PhSAL5-D6-PR5			-	0.920919	-
Sal-PhSAL5-D6-PR6			-	1.03483	-
Sal-PhSAL5-D6-PR7			-	0.91298	-
Sal-PhSAL5-D6-PR8			-	1.02064	-
Sal-PhSAL5-D6-PR9			-	1.04249	-
Sal-PhSAL5-D6-PR10			-	1.00987	-
Sal-PhSAL5-D7-PR1		day 7	-	0.930825	-
Sal-PhSAL5-D7-PR2			-	0.972978	-
Sal-PhSAL5-D7-PR3			-	0.993151	-
Sal-PhSAL5-D7-PR4			-	0.861391	-
Sal-PhSAL5-D7-PR5			-	0.946557	-
Sal-PhSAL5-D7-PR6			-	0.88187	-
Sal-PhSAL5-D7-PR7			-	1.0218	-
Sal-PhSAL5-D7-PR8			-	0.941614	-
Sal-PhSAL5-D7-PR9			-	1.07053	-
Sal-PhSAL5-D7-PR10			-	0.936345	-
Sal-PhSAL7-D1-PR1	PhSAL7	day 1	-	-	0.579815
Sal-PhSAL7-D1-PR2			-	-	0.615078
Sal-PhSAL7-D1-PR3			-	-	0.751974
Sal-PhSAL7-D1-PR4			-	-	0.610641
Sal-PhSAL7-D1-PR5			-	-	0.649733
Sal-PhSAL7-D1-PR6			-	-	1.02664
Sal-PhSAL7-D1-PR7			-	-	0.674128
Sal-PhSAL7-D1-PR8			-	-	0.981299
Sal-PhSAL7-D1-PR9			-	-	0.579472
Sal-PhSAL7-D1-PR10			-	-	0.595596
Sal-PhSAL7-D2-PR1		day 2	-	-	0.673141
Sal-PhSAL7-D2-PR2			-	-	0.596512
Sal-PhSAL7-D2-PR3			-	-	0.596215
Sal-PhSAL7-D2-PR4			-	-	0.602715
Sal-PhSAL7-D2-PR5			-	-	0.701714
Sal-PhSAL7-D2-PR6			-	-	0.75468
Sal-PhSAL7-D2-PR7			-	-	0.612275
Sal-PhSAL7-D2-PR8			-	-	0.590462
Sal-PhSAL7-D2-PR9			-	-	0.967962
Sal-PhSAL7-D2-PR10			-	-	0.701134
Sal-PhSAL7-D3-PR1		day 3	-	-	0.694244
Sal-PhSAL7-D3-PR2			-	-	0.746612
Sal-PhSAL7-D3-PR3			-	-	0.666602
Sal-PhSAL7-D3-PR4			-	-	0.691589
Sal-PhSAL7-D3-PR5			-	-	0.66554
Sal-PhSAL7-D3-PR6			-	-	0.657607
Sal-PhSAL7-D3-PR7			-	-	0.720503
Sal-PhSAL7-D3-PR8			-	-	1.03852
Sal-PhSAL7-D3-PR9			-	-	0.82436
Sal-PhSAL7-D3-PR10			-	-	0.675549
Sal-PhSAL7-D4-PR1		day 4	-	-	0.741446
Sal-PhSAL7-D4-PR2			-	-	0.936475
Sal-PhSAL7-D4-PR3			-	-	0.814907
Sal-PhSAL7-D4-PR4			-	-	1.2984
Sal-PhSAL7-D4-PR5			-	-	0.626065
Sal-PhSAL7-D4-PR6			-	-	0.711086
Sal-PhSAL7-D4-PR7			-	-	1.10022
Sal-PhSAL7-D4-PR8			-	-	1.17334
Sal-PhSAL7-D4-PR9			-	-	0.762111
Sal-PhSAL7-D4-PR10			-	-	0.972988
Sal-PhSAL7-D5-PR1		day 5	-	-	0.823778
Sal-PhSAL7-D5-PR2			-	-	0.604762
Sal-PhSAL7-D5-PR3			-	-	0.762146
Sal-PhSAL7-D5-PR4			-	-	0.862118
Sal-PhSAL7-D5-PR5			-	-	0.552947
Sal-PhSAL7-D5-PR6			-	-	0.764003
Sal-PhSAL7-D5-PR7			-	-	1.20868
Sal-PhSAL7-D5-PR8			-	-	1.30499
Sal-PhSAL7-D5-PR9			-	-	0.679582
Sal-PhSAL7-D5-PR10			-	-	0.660071
Sal-PhSAL7-D6-PR1		day 6	-	-	0.616504
Sal-PhSAL7-D6-PR2			-	-	0.625739
Sal-PhSAL7-D6-PR3			-	-	0.69936
Sal-PhSAL7-D6-PR4			-	-	0.875509
Sal-PhSAL7-D6-PR5			-	-	0.628124
Sal-PhSAL7-D6-PR6			-	-	1.30586
Sal-PhSAL7-D6-PR7			-	-	0.81709
Sal-PhSAL7-D6-PR8			-	-	0.632368
Sal-PhSAL7-D6-PR9			-	-	0.844324
Sal-PhSAL7-D6-PR10			-	-	1.06291
Sal-PhSAL7-D7-PR1		day 7	-	-	0.754738
Sal-PhSAL7-D7-PR2			-	-	0.854231
Sal-PhSAL7-D7-PR3			-	-	0.724576
Sal-PhSAL7-D7-PR4			-	-	0.828939
Sal-PhSAL7-D7-PR5			-	-	0.81183
Sal-PhSAL7-D7-PR6			-	-	0.776631
Sal-PhSAL7-D7-PR7			-	-	0.870286
Sal-PhSAL7-D7-PR8			-	-	0.897175
Sal-PhSAL7-D7-PR9			-	-	0.913472
Sal-PhSAL7-D7-PR10			-	-	0.696882
Sal-PhSAL1,5,7-D1-PR1	PhSAL1 + PhSAL5 + PhSAL7	day 1	1.05998	0.832737	0.0266043
Sal-PhSAL1,5,7-D1-PR2			1.03881	0.828706	0.022875
Sal-PhSAL1,5,7-D1-PR3			1.03833	0.805393	0.0198817
Sal-PhSAL1,5,7-D1-PR4			0.987294	0.677224	0.0156527
Sal-PhSAL1,5,7-D1-PR5			1.08554	0.777534	0.0179784
Sal-PhSAL1,5,7-D1-PR6			1.06283	0.777379	0.015303
Sal-PhSAL1,5,7-D1-PR7			1.08194	1.01571	0.0217426
Sal-PhSAL1,5,7-D1-PR8			1.07911	0.6498	0.050945
Sal-PhSAL1,5,7-D1-PR9			1.05684	0.951141	0.0270131
Sal-PhSAL1,5,7-D1-PR10			1.01771	0.940779	0.0259023
Sal-PhSAL1,5,7-D2-PR1		day 2	0.979418	0.670975	0.0157519
Sal-PhSAL1,5,7-D2-PR2			0.973039	0.951249	0.0182281
Sal-PhSAL1,5,7-D2-PR3			0.956622	0.7157	0.0126074
Sal-PhSAL1,5,7-D2-PR4			0.975667	0.748139	0.0124761
Sal-PhSAL1,5,7-D2-PR5			1.02798	0.781244	0.012504
Sal-PhSAL1,5,7-D2-PR6			1.11707	0.848967	0.0139845
Sal-PhSAL1,5,7-D2-PR7			1.00701	1.00729	0.0233123
Sal-PhSAL1,5,7-D2-PR8			1.09683	1.02944	0.0218086
Sal-PhSAL1,5,7-D2-PR9			1.04533	1.0697	0.0310307
Sal-PhSAL1,5,7-D2-PR10			1.06878	0.29102	0.0511864
Sal-PhSAL1,5,7-D3-PR1		day 3	0.984604	0.771257	0.0156903
Sal-PhSAL1,5,7-D3-PR2			1.10348	0.94805	0.0164324
Sal-PhSAL1,5,7-D3-PR3			1.06538	0.933609	0.0190919
Sal-PhSAL1,5,7-D3-PR4			1.01342	0.821944	0.0177566
Sal-PhSAL1,5,7-D3-PR5			1.03939	0.834847	0.0186146
Sal-PhSAL1,5,7-D3-PR6			0.994379	0.903422	0.0140325
Sal-PhSAL1,5,7-D3-PR7			1.06299	0.983206	1.12265
Sal-PhSAL1,5,7-D3-PR8			1.01423	0.919152	0.0207119
Sal-PhSAL1,5,7-D3-PR9			0.915957	1.01739	0.0381156
Sal-PhSAL1,5,7-D3-PR10			1.03061	1.00856	0.0300234
Sal-PhSAL1,5,7-D4-PR1		day 4	0.995709	0.885513	1.10381
Sal-PhSAL1,5,7-D4-PR2			1.04708	0.769605	1.10389
Sal-PhSAL1,5,7-D4-PR3			0.902788	0.816297	0.0107485
Sal-PhSAL1,5,7-D4-PR4			0.887244	0.724486	0.00882378
Sal-PhSAL1,5,7-D4-PR5			1.07603	0.717259	0.0112218
Sal-PhSAL1,5,7-D4-PR6			1.00965	0.655792	0.0111448
Sal-PhSAL1,5,7-D4-PR7			1.1629	1.12951	0.0187925
Sal-PhSAL1,5,7-D4-PR8			1.12575	1.09536	1.46664
Sal-PhSAL1,5,7-D4-PR9			0.766568	0.799086	0.872412
Sal-PhSAL1,5,7-D4-PR10			0.917119	1.00533	0.00870039
Sal-PhSAL1,5,7-D5-PR1		day 5	0.938551	0.742655	1.10138
Sal-PhSAL1,5,7-D5-PR2			0.926209	0.754453	1.20468
Sal-PhSAL1,5,7-D5-PR3			0.993409	0.751099	0.0101298
Sal-PhSAL1,5,7-D5-PR4			1.03507	0.837163	0.0134907
Sal-PhSAL1,5,7-D5-PR5			0.94152	1.06094	1.16274
Sal-PhSAL1,5,7-D5-PR6			1.00993	0.724157	1.18114
Sal-PhSAL1,5,7-D5-PR7			0.908008	0.933698	0.980732
Sal-PhSAL1,5,7-D5-PR8			1.02613	0.963003	1.20198
Sal-PhSAL1,5,7-D5-PR9			0.954255	0.965604	1.01377
Sal-PhSAL1,5,7-D5-PR10			0.935294	1.04526	1.42631
Sal-PhSAL1,5,7-D6-PR1		day 6	1.05067	1.03274	1.21185
Sal-PhSAL1,5,7-D6-PR2			0.955681	0.850384	1.05283
Sal-PhSAL1,5,7-D6-PR3			0.922033	0.79454	1.15789
Sal-PhSAL1,5,7-D6-PR4			1.02138	0.85959	1.12481
Sal-PhSAL1,5,7-D6-PR5			1.0377	0.890312	1.15477
Sal-PhSAL1,5,7-D6-PR6			0.994192	0.935849	1.14
Sal-PhSAL1,5,7-D6-PR7			0.943514	0.977808	1.07426
Sal-PhSAL1,5,7-D6-PR8			0.933209	1.03392	1.28879
Sal-PhSAL1,5,7-D6-PR9			0.87508	0.936061	0.995673
Sal-PhSAL1,5,7-D6-PR10			1.07005	1.0288	1.19333
Sal-PhSAL1,5,7-D7-PR1		day 7	1.10695	0.800477	1.11321
Sal-PhSAL1,5,7-D7-PR2			0.946965	0.795636	1.07828
Sal-PhSAL1,5,7-D7-PR3			1.07455	0.790781	1.09511
Sal-PhSAL1,5,7-D7-PR4			0.932932	1.00345	1.09245
Sal-PhSAL1,5,7-D7-PR5			1.00122	1.00228	1.14116
Sal-PhSAL1,5,7-D7-PR6			0.927242	0.729215	1.04055
Sal-PhSAL1,5,7-D7-PR7			0.872764	0.950839	0.939661
Sal-PhSAL1,5,7-D7-PR8			0.847751	0.897179	0.928436
Sal-PhSAL1,5,7-D7-PR9			1.12318	1.07593	1.15159
Sal-PhSAL1,5,7-D7-PR10			0.898997	0.955546	1.10928

## Sheet: Co-culture experiment 2
Isolates Name	Source	Time	PhSAL2	PhSAL5	PhSAL8
Sal-PhSAL2,5,8-D1-PR1	PhSAL2 + PhSAL5 + PhSAL8	day 1	0.995929	1.03664	0.0761196
Sal-PhSAL2,5,8-D1-PR2			1.044	0.804307	0.0666547
Sal-PhSAL2,5,8-D1-PR3			0.754215	0.0807449	0.0283143
Sal-PhSAL2,5,8-D1-PR4			0.974774	0.622048	0.0381326
Sal-PhSAL2,5,8-D1-PR5			1.41006	1.35343	0.0668875
Sal-PhSAL2,5,8-D1-PR6			0.994409	0.00423784	0.0261776
Sal-PhSAL2,5,8-D1-PR7			1.00556	0.00371953	0.0204058
Sal-PhSAL2,5,8-D1-PR8			1.08776	0.00208474	0.0182228
Sal-PhSAL2,5,8-D1-PR9			0.983616	0.00241321	0.0538153
Sal-PhSAL2,5,8-D1-PR10			0.897973	0.00421723	0.0496637
Sal-PhSAL2,5,8-D2-PR1		day 2	1.09146	1.06149	0.055353
Sal-PhSAL2,5,8-D2-PR2			0.87028	0.0602583	0.0149223
Sal-PhSAL2,5,8-D2-PR3			1.34312	1.18169	0.0885617
Sal-PhSAL2,5,8-D2-PR4			0.935418	0.820055	0.0122562
Sal-PhSAL2,5,8-D2-PR5			0.724015	0.520741	0.0240475
Sal-PhSAL2,5,8-D2-PR6			1.03824	0.00503514	0.011047
Sal-PhSAL2,5,8-D2-PR7			0.852039	0.00290954	0.0111101
Sal-PhSAL2,5,8-D2-PR8			0.924514	0.017553	0.00616078
Sal-PhSAL2,5,8-D2-PR9			-0.00227846	0.105107	0.402316
Sal-PhSAL2,5,8-D2-PR10			0.860416	0.00175905	0.0167998
Sal-PhSAL2,5,8-D3-PR1		day 3	0.607622	0.51995	0.0538881
Sal-PhSAL2,5,8-D3-PR2			1.295	0.0540197	0.00837222
Sal-PhSAL2,5,8-D3-PR3			0.890937	0.059351	0.00885762
Sal-PhSAL2,5,8-D3-PR4			1.0869	0.0791132	0.0250961
Sal-PhSAL2,5,8-D3-PR5			1.15865	0.0662307	0.0151473
Sal-PhSAL2,5,8-D3-PR6			1.14211	0.909624	0.0356624
Sal-PhSAL2,5,8-D3-PR7			0.858662	0.760087	0.0339273
Sal-PhSAL2,5,8-D3-PR8			1.00618	0.780311	0.0294856
Sal-PhSAL2,5,8-D3-PR9			0.67217	0.640484	0.0341107
Sal-PhSAL2,5,8-D3-PR10			0.844157	0.651574	0.0408299
Sal-PhSAL2,5,8-D4-PR1		day 4	0.986397	0.101207	0.0166364
Sal-PhSAL2,5,8-D4-PR2			0.952868	0.0588966	0.00534661
Sal-PhSAL2,5,8-D4-PR3			1.0047	0.0498734	0.00687068
Sal-PhSAL2,5,8-D4-PR4			0.79467	0.0296749	0.00636897
Sal-PhSAL2,5,8-D4-PR5			0.866207	0.181022	0.0138537
Sal-PhSAL2,5,8-D4-PR6			0.897884	0.68374	0.0281256
Sal-PhSAL2,5,8-D4-PR7			1.0744	0.518877	0.0453318
Sal-PhSAL2,5,8-D4-PR8			1.16673	0.722484	0.028557
Sal-PhSAL2,5,8-D4-PR9			1.23304	0.748155	0.0558859
Sal-PhSAL2,5,8-D4-PR10			1.50437	1.18318	0.0377782
Sal-PhSAL2,5,8-D5-PR1		day 5	1.05278	0.0964652	0.0327416
Sal-PhSAL2,5,8-D5-PR2			0.885915	0.691584	0.820665
Sal-PhSAL2,5,8-D5-PR3			1.12515	0.0411885	0.0295116
Sal-PhSAL2,5,8-D5-PR4			0.0128259	1.01236	0.31478
Sal-PhSAL2,5,8-D5-PR5			1.39479	1.33487	1.26612
Sal-PhSAL2,5,8-D5-PR6			0.952769	0.878251	0.0537007
Sal-PhSAL2,5,8-D5-PR7			1.03172	0.765284	0.0356285
Sal-PhSAL2,5,8-D5-PR8			0.908535	0.827335	0.062794
Sal-PhSAL2,5,8-D5-PR9			0.828109	0.662913	0.0588134
Sal-PhSAL2,5,8-D5-PR10			0.891876	0.847388	0.0382452
Sal-PhSAL2,5,8-D6-PR1		day 6	1.1934	0.0787935	0.0368934
Sal-PhSAL2,5,8-D6-PR2			0.00404564	0.844922	0.33759
Sal-PhSAL2,5,8-D6-PR3			0.00883927	0.834624	0.467088
Sal-PhSAL2,5,8-D6-PR4			1.25454	0.0513089	0.0238273
Sal-PhSAL2,5,8-D6-PR5			0.0565635	0.991703	0.633649
Sal-PhSAL2,5,8-D6-PR6			0.918283	0.745943	0.030237
Sal-PhSAL2,5,8-D6-PR7			0.847108	0.75268	0.92844
Sal-PhSAL2,5,8-D6-PR8			1.28688	1.02457	0.0528471
Sal-PhSAL2,5,8-D6-PR9			0.904077	0.664368	0.896862
Sal-PhSAL2,5,8-D6-PR10			1.17382	0.943673	0.033488
Sal-PhSAL2,5,8-D7-PR1		day 7	0.963109	0.744697	0.848299
Sal-PhSAL2,5,8-D7-PR2			1.36704	1.32595	1.33646
Sal-PhSAL2,5,8-D7-PR3			1.01263	1.16835	1.31055
Sal-PhSAL2,5,8-D7-PR4			-0.00498775	1.30682	1.22784
Sal-PhSAL2,5,8-D7-PR5			1.2524	1.22393	1.16565
Sal-PhSAL2,5,8-D7-PR6			0.961202	0.755278	0.795218
Sal-PhSAL2,5,8-D7-PR7			0.961097	0.738709	0.858151
Sal-PhSAL2,5,8-D7-PR8			0.985943	0.818289	1.11223
Sal-PhSAL2,5,8-D7-PR9			0.968013	0.756322	1.06949
Sal-PhSAL2,5,8-D7-PR10			1.15708	0.97475	0.0326915
