# Supplementary material for: Phage receptor specificity drives cross-resistance patterns and governs fitness trade-offs during sequential resistance acquisition in Salmonella
Source: ISME J. 2026 Apr 11;20(1):wrag077. doi: 10.1093/ismejo/wrag077 (PMC13196588; doi:10.1093/ismejo/wrag077)
Supplement: Supplementary-Material_wrag077 [file supplementary-material_wrag077.zip › Table_S4_wrag077.xls]

## Sheet: Individual bacterial strains
Strain Name	Accession	Biosample accession	Bioproject number	Mutation		Type
				Gene	Location	Pre-existing genetic background mutations
ATCC 13076 control	SRR34789334	SAMN50292699	PRJNA1299054	glpT←/→glpA	Δ1bp, intergenic (‑107/‑166)
				tsr_2	N54D (AAT→GAT)
				NBEGOLMJ_03112←/←asnB	+G, intergenic (‑35/+187)
				NBEGOLMJ_03311→	A36T (GCC→ACC)
				smrA→/→tap	(A)5→4, intergenic (+372/‑39)
				osmV–clcB	Δ2,799bp
Sal-PhSAL1-PR1	SRR34789333	SAMN50292700	PRJNA1299054	rfaI	W275* (TGG→TAG)	Mutations caused by phage selection pressure
Sal-PhSAL1-PR2	SRR34789322	SAMN50292701	PRJNA1299054	rfaI	W275* (TGG→TAG)
Sal-PhSAL1-PR3	SRR34789311	SAMN50292702	PRJNA1299054	rfaG	Δ1bp, coding (135/1125nt)
Sal-PhSAL1-PR6	SRR34789300	SAMN50292703	PRJNA1299054	rfaJ	A275E (GCA→GAA)
				NBEGOLMJ_03758 ←/→NBEGOLMJ_03759	C→T, intergenic (‑38/‑82)
Sal-PhSAL1-PR8	SRR34789289	SAMN50292704	PRJNA1299054	rfaI	W275* (TGG→TAG)
Sal-PhSAL1-PR11	SRR34789278	SAMN50292705	PRJNA1299054	rfaJ	A198V (GCA→GTA)
Sal-PhSAL1-PR12	SRR34789267	SAMN50292706	PRJNA1299054	rfaI	W275* (TGG→TAG)
Sal-PhSAL1-PR13	SRR34789256	SAMN50292707	PRJNA1299054	rfaJ	E191* (GAG→TAG)
Sal-PhSAL1-PR17	SRR34789254	SAMN50292708	PRJNA1299054	rfaJ	A275E (GCA→GAA)
Sal-PhSAL1-PR20	SRR34789332	SAMN50292709	PRJNA1299054	rfaI	G270* (GGA→TGA)
Sal-PhSAL2-PR1	SRR34789331	SAMN50292710	PRJNA1299054	rfaJ	F4L (TTT→TTG)
Sal-PhSAL2-PR5	SRR34789330	SAMN50292711	PRJNA1299054	rfaJ	L229P (CTA→CCA)
Sal-PhSAL2-PR6	SRR34789329	SAMN50292712	PRJNA1299054	rfaJ	A275E (GCA→GAA)
Sal-PhSAL2-PR10	SRR34789328	SAMN50292713	PRJNA1299054	rfaI	G270* (GGA→TGA)
Sal-PhSAL2-PR13	SRR34789327	SAMN50292714	PRJNA1299054	rfaJ	+ A, coding (171/1014 nt)
Sal-PhSAL2-PR15	SRR34789326	SAMN50292715	PRJNA1299054	rfaI	Δ1bp, coding (833/1023nt)
Sal-PhSAL2-PR17	SRR34789325	SAMN50292716	PRJNA1299054	rfaH	W4* (TGG→TAG)
				wcaD	+T, coding (119/1797 nt)
Sal-PhSAL2-PR18	SRR34789324	SAMN50292717	PRJNA1299054	galE	W326* (TGG→TAG)
				wcaD	+T, coding (119/1797 nt)
Sal-PhSAL2-PR20	SRR34789323	SAMN50292718	PRJNA1299054	rfaJ	A275E (GCA→GAA)
Sal-PhSAL3-PR3	SRR34789321	SAMN50292719	PRJNA1299054	rfaJ	E191* (GAG→TAG)
Sal-PhSAL3-PR4	SRR34789320	SAMN50292720	PRJNA1299054	rfaJ	A198V (GCA→GTA)
				selB	P59L (CCT→CTT)
Sal-PhSAL3-PR5	SRR34789319	SAMN50292721	PRJNA1299054	rfaH	W4* (TGG→TAG)
Sal-PhSAL3-PR7	SRR34789318	SAMN50292722	PRJNA1299054	rfaJ	D216E (GAT→GAG)
Sal-PhSAL3-PR11	SRR34789317	SAMN50292723	PRJNA1299054	rfaI	W275* (TGG→TAG)
Sal-PhSAL3-PR13	SRR34789316	SAMN50292724	PRJNA1299054	rfaJ	A275E (GCA→GAA)
				tktA	V497A (GTG→GCG)
Sal-PhSAL3-PR14	SRR34789315	SAMN50292725	PRJNA1299054	rfaI	W275* (TGG→TAG)
Sal-PhSAL3-PR20	SRR34789314	SAMN50292726	PRJNA1299054	pgm	Δ1bp, coding (859/1641nt)
Sal-PhSAL4-PR4	SRR34789313	SAMN50292727	PRJNA1299054	pgm	Δ78bp, coding (1445‑1522/1641nt)
Sal-PhSAL4-PR5	SRR34789312	SAMN50292728	PRJNA1299054	rfaI	W275* (TGG→TAG)
Sal-PhSAL4-PR7	SRR34789310	SAMN50292729	PRJNA1299054	rfaJ	A275E (GCA→GAA)
Sal-PhSAL4-PR12	SRR34789309	SAMN50292730	PRJNA1299054	rfaH	Δ1bp, coding (257/489nt)
Sal-PhSAL4-PR14	SRR34789308	SAMN50292731	PRJNA1299054	rfaP	R35S (CGT→AGT)
Sal-PhSAL4-PR15	SRR34789307	SAMN50292732	PRJNA1299054	rfaI	W275* (TGG→TAG)
Sal-PhSAL4-PR17	SRR34789306	SAMN50292733	PRJNA1299054	rfaJ	H263N (CAT→AAT)
Sal-PhSAL4-PR19	SRR34789305	SAMN50292734	PRJNA1299054	rfaF	+A, coding (1035/1047 nt)
Sal-PhSAL5-PR2	SRR34789304	SAMN50292735	PRJNA1299054	rfbC	W98* (TGG→TAG)
Sal-PhSAL5-PR3	SRR34789303	SAMN50292736	PRJNA1299054	rfc	Δ2,383bp, coding (1-2383/2383nt)
Sal-PhSAL5-PR5	SRR34789302	SAMN50292737	PRJNA1299054	rfc	Δ2,383bp, coding (1-2383/2383nt)
Sal-PhSAL5-PR7	SRR34789301	SAMN50292738	PRJNA1299054	rfbp	G424D (GGC→GAC)
Sal-PhSAL5-PR9	SRR34789299	SAMN50292739	PRJNA1299054	rfbU	Δ824bp
				rfbV	R136* (CGA→TGA)
				NBEGOLMJ_01297←	A→C, noncoding (1487/1538 nt)
Sal-PhSAL5-PR12	SRR34789298	SAMN50292740	PRJNA1299054	rfaI	W275* (TGG→TAG)
Sal-PhSAL5-PR13	SRR34789297	SAMN50292741	PRJNA1299054	rfbC	W98* (TGG→TAG)
Sal-PhSAL5-PR15	SRR34789296	SAMN50292742	PRJNA1299054	rfaI	W275* (TGG→TAG)
Sal-PhSAL5-PR16	SRR34789295	SAMN50292743	PRJNA1299054	rfbp	Δ1bp, coding (1150/1431 nt)
Sal-PhSAL5-PR21	SRR34789294	SAMN50292744	PRJNA1299054	rfaJ	S3* (TCA→TAA)
Sal-PhSAL5-PR22	SRR34789293	SAMN50292745	PRJNA1299054	rfbC	W98* (TGG→TAG)
Sal-PhSAL5-PR24	SRR34789292	SAMN50292746	PRJNA1299054	rfc	Δ2,383bp, coding (1-2383/2383nt)
Sal-PhSAL5-PR27	SRR34789291	SAMN50292747	PRJNA1299054	rfc	Δ2,383bp, coding (1-2383/2383nt)
Sal-PhSAL5-PR30	SRR34789290	SAMN50292748	PRJNA1299054	rfbp	Δ1bp, coding (68/1431 nt)
Sal-PhSAL5-PR31	SRR34789288	SAMN50292749	PRJNA1299054	rfbC	W98* (TGG→TAG)
Sal-PhSAL5-PR32	SRR34789287	SAMN50292750	PRJNA1299054	rfaI	W275* (TGG→TAG)
Sal-PhSAL5-PR34	SRR34789286	SAMN50292751	PRJNA1299054	rfbD	Δ1bp, coding (137/900nt)
				pabC	T19M (ACG→ATG)
Sal-PhSAL5-PR35	SRR34789285	SAMN50292752	PRJNA1299054	rfaI	W275* (TGG→TAG)
				NBEGOLMJ_00587←	1bp→GG, noncoding (547/2901nt)
				NBEGOLMJ_00587←	1bp→CC, noncoding (542/2901nt)
Sal-PhSAL5-PR36	SRR34789284	SAMN50292753	PRJNA1299054	rfc	Δ2,383bp, coding (1-2383/2383nt)
Sal-PhSAL5-PR38	SRR34789283	SAMN50292754	PRJNA1299054	rfbD	Δ1bp, coding (402/900nt)
Sal-PhSAL6-PR1	SRR34789282	SAMN50292755	PRJNA1299054	btuB	Δ10bp, coding (1347‑1356/1845nt)
Sal-PhSAL6-PR6	SRR34789281	SAMN50292756	PRJNA1299054	btuB	Δ1bp, coding (1612/1845nt)
Sal-PhSAL8-PR1	SRR34789280	SAMN50292757	PRJNA1299054	btuB	Δ1bp, coding (1021/1845nt)
Sal-PhSAL8-PR3	SRR34789279	SAMN50292758	PRJNA1299054	btuB	S609P (TCT→CCT)
				murI	C12C (TGT→TGC)
Sal-PhSAL1,5,7-D1-PR1	SRR34789277	SAMN50292759	PRJNA1299054	rfaJ	C133F(TGC→TTC)
Sal-PhSAL1,5,7-D2-PR7	SRR34789276	SAMN50292760	PRJNA1299054	rfbU	Δ4bp, coding (595‑598/1062 nt)
				rfaK	M1I (ATG→ATA)
Sal-PhSAL1,5,7-D5-PR5	SRR34789275	SAMN50292761	PRJNA1299054	rfaJ	C133F (TGC→TTC)
				btuB	L566* (TTA→TGA)
Sal-PhSAL1,5,7-D7-PR4	SRR34789274	SAMN50292762	PRJNA1299054	rfaJ	C133F (TGC→TTC)
				btuB	+A, coding (962/1845 nt)
Sal-PhSAL2,5,8-D1-PR6	SRR34789273	SAMN50292763	PRJNA1299054	rfaJ	R287* (CGA→TGA)
Sal-PhSAL2,5,8-D7-PR9	SRR34789272	SAMN50292764	PRJNA1299054	rfaJ	Q215*(CAG→TAG)
				btuB	Δ13bp, coding (334‑346/1845 nt)

## Sheet: Bacterial population
Time	Sample	Accession	Biosample accession	Bioproject number	Mutation
					Gene	Location	Frequency
12 h	Sal-PhSAL1,5,7-12h-replication1	SRR34789271	SAMN50292765	PRJNA1299054	NBEGOLMJ_01295 ←	C→T, noncoding (58/2901 nt)	0.198
					rfaJ	S30Y (TCT→TAT)	0.295
					rfaG	G304S (GGT→AGT)	0.126
					rfbD	-	0.18
					hldE	-	0.175
					pgm	-	0.095
	Sal-PhSAL1,5,7-12h-replication2	SRR34789270	SAMN50292766	PRJNA1299054	NBEGOLMJ_00587 ←	+AG, noncoding (548/2901 nt)	1
					NBEGOLMJ_00587 ←	C→T, noncoding (546/2901 nt)	1
					NBEGOLMJ_00587 ←	2 bp→CCT, noncoding (541-542/2901 nt)	1
					NBEGOLMJ_01295 ←	C→T, noncoding (58/2901 nt)	0.217
					rfaJ	S30Y (TCT→TAT)	0.822
					pgm	-	0.166
	Sal-PhSAL1,5,7-12h-replication3	SRR34789269	SAMN50292767	PRJNA1299054	NBEGOLMJ_01295 ←	noncoding (58/2901 nt)	0.222
					rfaG	G304S (GGT→AGT)	0.205
					tolA	A228G (GCG→GGG)	0.065
					rfbD	-	0.361
					hldE	-	0.3
Day 1	Sal-PhSAL1,5,7-D1-replication1	SRR34789268	SAMN50292768	PRJNA1299054	yohD	A47G (GCC→GGC)	0.061
					nuoC	G367G(GGC→GGG)	0.051
					elmGT→/→NBEGOLMJ_00668	C→G, intergenic (+29/-52)	0.077
					gabT	A201P(GCC→CCC)	0.05
					NBEGOLMJ_01295	C→T, noncoding(58/2901 nt)	0.333
					rfaL	V170F (GTT→TTT)	0.083
					rfaJ	C133F (TGC→TTC)	0.872
					narI	G95G (GGC→GGG)	0.106
					ygiW_2→/←yneM	C→G, intergenic (+292/+56)	0.051
					norV_2	Q153H (CAG→CAC)	0.05
					trg_2	A511G (GCT→GGT)	0.052
					puuP	D253E (GAC→GAG)	0.07
					btuD_6	G215A (GGC→GCC)	0.061
					NBEGOLMJ_04422←/←ail_3	C→G, intergenic (-1/+390)	0.062
	Sal-PhSAL1,5,7-D1-replication2	SRR34789266	SAMN50292769	PRJNA1299054	mglC	A84G (GCA→GGA)	0.136
					NBEGOLMJ_01295	C→T, noncoding (58/2901 nt)	0.276
					rfaL	V170F (GTT→TTT)	0.089
					rfaJ	C133F (TGC→TTC)	0.896
					hflC	A200G (GCG→GGG)	0.054
					chiA	G191G (GGC→GGG)	0.12
					tolA	A228G (GCG→GGG)	0.074
					aroA	A33G (GCT→GGT)	0.063
	Sal-PhSAL1,5,7-D1-replication3	SRR34789265	SAMN50292770	PRJNA1299054	rfbU	Δ4 bp, coding (605-608/1062)	0.289
					nrdE	A449P (GCC→CCC)	0.056
					NBEGOLMJ_01295	noncoding (58/2901 nt)	0.255
					NBEGOLMJ_01378	G102G (GGC→GGG)	0.07
					siaM	G229G (GGC→GGG)	0.058
					rfaK	M1I (ATG→ATA)	1
					rfaI	Y131D (TAT→GAT)	0.071
					uhpC_2	L205V (CTG→GTG)	0.05
					pfkA	A182G (GCT→GGT)	0.06
					NBEGOLMJ_02084	A254G (GCA→GGA)	0.06
					nrfG	G33G (GGC→GGG)	0.1
					fumB_1	G487G (GGC→GGG)	0.068
					chiA	G191G (GGC→GGG)	0.129
					gmhA	G54G (GGC→GGG)	0.055
					dcuD	A170P (GCC→CCC)	0.056
					ynfF←/←ynfE_3	C→G, intergenic (-125/+1)	0.094
Day 3	Sal-PhSAL1,5,7-D3-replication1	SRR34789264	SAMN50292771	PRJNA1299054	eutL	A199P (GCC→CCC)	0.067
					acrB_1	S965T (AGC→ACC)	0.065
					ratB	A1582P (GCC→CCC)	0.182
					yqgF	P54A (CCG→GCG)	0.05
					uxaC→/←NBEGOLMJ_01040	G→C, intergenic (+104/+196)	0.062
					NBEGOLMJ_01295	C→T, noncoding (58/2901 nt)	0.291
					rfaJ	C133F (TGC→TTC)	1
					fruA_2	A164G (GCT→GGT)	0.062
					hrpB	A448P (GCC→CCC)	0.058
					cdsA	A228G (GCT→GGT)	0.052
					tolA	A228G (GCG→GGG)	0.081
					NBEGOLMJ_03852→/←uspE	C→G, intergenic (+18/+37)	0.102
					NBEGOLMJ_03979	P447P (CCG→CCC)	0.062
					tcyP_2	G392G (GGC→GGG)	0.097
	Sal-PhSAL1,5,7-D3-replication2	SRR34789263	SAMN50292772	PRJNA1299054	NBEGOLMJ_00587 ←	2bp→AGGT, noncoding (546-547/2901 nt)	1
					NBEGOLMJ_00587 ←	2bp→CCT, noncoding (541-542/2901 nt)	1
					elmGT→/→NBEGOLMJ_00668	C→G, intergenic (+29/-52)	0.093
					menH_2	A105G (GCT→GGT)	0.082
					NBEGOLMJ_01295 ←	C→T, noncoding (58/2901 nt)	0.311
					NBEGOLMJ_01378	G102G (GGC→GGG)	0.055
					yhjB	L184V (CTG→GTG)	0.057
					rfaJ	C133F (TGC→TTC)	1
					pfkA	G186G (GGC→GGG)	0.108
					ssb	G150G (GGC→GGG)	0.079
					NBEGOLMJ_02128→/→btuD_2	C→G, intergenic (+10/-30)	0.064
					caiD	G83G (GGC→GGG)	0.059
					NBEGOLMJ_03167	A228G (GCG→GGG)	0.075
					btuD_4	Q285H (CAG→CAC)	0.093
					gloC	P104A (CCG→GCG)	0.091
					narI	G95G (GGC→GGG)	0.107
					NBEGOLMJ_03852→/←uspE	C→G, intergenic (+18/+37)	0.109
					norV_2	Q153H (CAG→CAC)	0.067
					chuR_3	S138C (TCT→TGT)	0.055
					NBEGOLMJ_04422←/←ail_3	C→G, intergenic (-1/+390)	0.06
	Sal-PhSAL1,5,7-D3-replication3	SRR34789262	SAMN50292773	PRJNA1299054	rfbU	coding (605‑608/1062 nt)	0.279
					napC	G43G (GGC→GGG)	0.131
					cysZ	V13V (GTC→GTG)	0.059
					hda←/←uraA	G→C, intergenic (-62/+9)	0.052
					ndhI_1	G227G (GGC→GGG)	0.054
					papC_1	S220T (AGC→ACC)	0.055
					rhaS_3	L72V (CTG→GTG)	0.052
					zupT	A207G (GCA→GGA)	0.104
					NBEGOLMJ_01141	A42G (GCT→GGT)	0.114
					NBEGOLMJ_01295 ←	C→T, noncoding (58/2901 nt)	0.304
					NBEGOLMJ_01378	G102G (GGC→GGG)	0.079
					siaM	G229G (GGC→GGG)	0.059
					rfaK	M1I (ATG→ATA)	1
					yicI	S537T (AGC→ACC)	0.063
					katG	A541G (GCC→GGC)	0.081
					carB	A324G (GCC→GGC)	0.07
					yabI	L198V (CTG→GTG)	0.052
					mdfA	A352G (GCG→GGG)	0.058
					narG	G1216G (GGC→GGG)	0.053
					NBEGOLMJ_03852→/←uspE	C→G, intergenic (+18/+37)	0.123
					ynfF←/←ynfE_3	C→G, intergenic (-125/+1)	0.068
					azoR	A185G (GCT→GGT)	0.119
					puuP	D253E (GAC→GAG)	0.056
					thiK	L149V (CTC→GTC)	0.06
					NBEGOLMJ_04477←/←NBEGOLMJ_04478	G→C, intergenic (-131/+10)	0.055
Day 5	Sal-PhSAL1,5,7-D5-replication1	SRR34789261	SAMN50292774	PRJNA1299054	cysZ	V13V (GTC→GTG)	0.052
					dmsA_1	G367G (GGC→GGG)	0.18
					NBEGOLMJ_00516→/←NBEGOLMJ_00517	C→G, intergenic (+542/+27)	0.075
					NBEGOLMJ_00587 ←	2bp→AGGT, noncoding (546-547/2901 nt)	1
					NBEGOLMJ_00587 ←	2bp→CCT, noncoding (541-542/2901 nt)	1
					elmGT→/→ NBEGOLMJ_00668	C→G, intergenic (+29/-52)	0.077
					nrdE	A449P (GCC→CCC)	0.052
					papC_1	S220T (AGC→ACC)	0.058
					rng	A56G (GCT→GGT)	0.066
					NBEGOLMJ_01295 ←	C→T, noncoding (58/2901 nt)	0.31
					NBEGOLMJ_01378	G102G (GGC→GGG)	0.065
					rfaJ	C133F (TGC→TTC)	1
					coaBC	A224G (GCC→GGC)	0.134
					dgoD_2	A60P (GCC→CCC)	0.064
					yifK	G198G (GGC→GGG)	0.145
					btuB	S175* (TCG→TAG)	0.328
					btuB	L566* (TTA→TGA)	0.092
					NBEGOLMJ_02128→/→btuD_2	C→A, intergenic (+10/-30)	0.066
					ghxP	G446G (GGC→GGG)	0.069
					NBEGOLMJ_02615	G108G (GGC→GGG)	0.104
					entA	A82P (GCC→CCC)	0.06
					NBEGOLMJ_03345	Q828H (CAG→CAC)	0.052
					NBEGOLMJ_03852→/←uspE	C→G, intergenic (+18/+37)	0.117
					ynfF←/←ynfE_3	C→G, intergenic (-125/+1)	0.076
					norV_2	Q153H (CAG→CAC)	0.066
	Sal-PhSAL1,5,7-D5-replication2	SRR34789260	SAMN50292775	PRJNA1299054	NBEGOLMJ_00587 ←	2bp→AGGT, noncoding (546-547/2901 nt)	1
					NBEGOLMJ_00587 ←	2bp→CCT, noncoding (541-542/2901 nt)	1
					sdcS	G169G (GGC→GGG)	0.082
					rng	A56G (GCT→GGT)	0.072
					NBEGOLMJ_01295 ←	C→T, noncoding (58/2901 nt)	0.305
					ghrB→/←NBEGOLMJ_01547	G→C, intergenic (+39/+11)	0.093
					rfaJ	C133F (TGC→TTC)	1
					pfkA	G186G (GGC→GGG)	0.111
					fumB_1	G487G (GGC→GGG)	0.053
					NBEGOLMJ_02309	G93G (GGC→GGG)	0.052
					NBEGOLMJ_02817→/←ampH	G→A, intergenic (+39/+6)	0.05
					zitB	A91G (GCT→GGT)	0.057
					ybiO	V562V (GTC→GTG)	0.054
					grxA	G71G (GGC→GGG)	0.069
					narI	G95G (GGC→GGG)	0.108
					norV_2	Q153H (CAG→CAC)	0.058
					NBEGOLMJ_04422←/←ail_3	C→G, intergenic (-1/+390)	0.051
	Sal-PhSAL1,5,7-D5-replication3	SRR34789259	SAMN50292776	PRJNA1299054	rfbU	Δ4 bp, coding (605-608/1062 nt)	0.466
					nrdE	A449P (GCC→CCC)	0.064
					papC_1 →	S220T (AGC→ACC)	0.064
					menH_2 ←	A105G (GCT→GGT)	0.081
					dctM_1 →	G242G (GGC→GGG)	0.112
					uppP ←	A266G (GCT→GGT)	0.083
					NBEGOLMJ_01295 ←	noncoding (58/2901 nt)	0.279
					NBEGOLMJ_01378 →	G102G (GGC→GGG)	0.079
					malP_2	T293R (ACG→AGG)	0.064
					lpfD_1	A344P (GCC→CCC)	0.055
					ghrB→/←NBEGOLMJ_01547	G→C, intergenic (+39/+11)	0.081
					rfaK	M1I (ATG→ATA)	1
					coaBC	A224G (GCC→GGC)	0.11
					yicI	S537T (AGC→ACC)	0.053
					ygaZ	A76G (GCA→GGA)	0.052
					btuB	Δ1bp, coding (629/1845 nt)	0.174
					btuB	W438* (TGG→TAG)	0.347
					btuB	W567* (TGG→TGA)	0.184
					NBEGOLMJ_02058→/←zraP	G→C, intergenic (+20/+22)	0.068
					ssb	G150G (GGC→GGG)	0.098
					eptA←/←adiC	C→G, intergenic (-83/+51)	0.077
					lldR_3	D196H (GAC→CAC)	0.061
					entA	A82P (GCC→CCC)	0.063
					dpiB	L177V (CTG→GTG)	0.056
					cydB	S96C (TCT→TGT)	0.067
					tolA	A243G (GCG→GGG)	0.052
					narG	G157G (GGC→GGG)	0.059
					narI	G95G (GGC→GGG)	0.084
					NBEGOLMJ_03852→/←uspE	C→G, intergenic (+18/+37)	0.078
					ygiW_2→/←yneM	C→G, intergenic (+292/+56)	0.06
					btuD_6	G215A (GGC→GCC)	0.054
					katE→/←chbG	G→A, intergenic (+31/+13)	0.057
					NBEGOLMJ_04477←/←NBEGOLMJ_04478	G→C, intergenic (-131/+10)	0.064
					potA_2	A121P (GCC→CCC)	0.054
Day 7	Sal-PhSAL1,5,7-D7-replication1	SRR34789258	SAMN50292777	PRJNA1299054	fruA_1	A122G (GCT→GGT)	0.119
					acrB_1	S965T (AGC→ACC)	0.073
					NBEGOLMJ_01141	A42G (GCT→GGT)	0.086
					NBEGOLMJ_01295 ←	C→T, noncoding (58/2901 nt)	0.311
					rfaJ	C133F (TGC→TTC)	1
					ygaZ	A76G (GCA→GGA)	0.052
					pfkA	G186G (GGC→GGG)	0.128
					btuB	S175* (TCG→TAG)	0.676
					btuB	L566* (TTA→TGA)	0.185
					NBEGOLMJ_02084	A254G (GCA→GGA)	0.053
					NBEGOLMJ_02337→/←NBEGOLMJ_02338	G→C, intergenic (+73/+449)	0.053
					gmhA	G54G (GGC→GGG)	0.054
					dpiB	L177V (CTG→GTG)	0.059
					ynfF←/←ynfE_3	C→G, intergenic (-125/+1)	0.084
					norV_2	Q153H (CAG→CAC)	0.053
					chuR_3	S138C (TCT→TGT)	0.056
	Sal-PhSAL1,5,7-D7-replication2	SRR34789257	SAMN50292778	PRJNA1299054	nuoH	A318G (GCT→GGT)	0.063
					NBEGOLMJ_01295 ←	C→T, noncoding (58/2901 nt)	0.308
					nasD	G461G (GGC→GGG)	0.091
					yhjB	L184V (CTG→GTG)	0.058
					ghrB→/←NBEGOLMJ_01547	G→C, intergenic (+39/+11)	0.063
					rfaJ	C133F (TGC→TTC)	1
					ygaZ	A76G (GCA→GGA)	0.078
					btuB	S59* (TCG→TAG)	0.385
					btuB	Q177* (CAA→TAA)	0.054
					btuB	+A, J205coding (962/1845 nt)	0.078
					btuB	Δ1 bp, coding (1274/1845 nt)	0.267
					btuB	Δ1 bp, coding (1275/1845 nt)	0.269
					dpiB	L177V (CTG→GTG)	0.069
					dcuD	A170P (GCC→CCC)	0.059
					tolA	A228G (GCG→GGG)	0.062
					tolA	A243G (GCG→GGG)	0.101
					nadA	G63G (GGC→GGG)	0.056
					uup	G522G (GGC→GGG)	0.052
					laaA	G42G (GGC→GGG)	0.06
	Sal-PhSAL1,5,7-D7-replication3	SRR34789255	SAMN50292779	PRJNA1299054	rfbU	Δ4 bp, coding (605-608/1062 nt)	0.49
					fruA_1	A122G (GCT→GGT)	0.094
					eutL	A199P (GCC→CCC)	0.074
					ratB	A1582P (GCC→CCC)	0.191
					NBEGOLMJ_00587 ←	1 bp→AGG, noncoding (547/2901 nt)	1
					NBEGOLMJ_00587 ←	+C, noncoding (542/2901 nt)	1
					elmGT→/→NBEGOLMJ_00668	C→G, intergenic (+29/-52)	0.11
					gltB	G1392G (GGC→GGG)	0.054
					sdcS	G169G (GGC→GGG)	0.08
					NBEGOLMJ_01295	C→T, noncoding (58/2901 nt)	0.288
					rfaK	M1I (ATG→ATA)	1
					yifK	G193G (GGC→GGG)	0.064
					pfkA	G186G (GGC→GGG)	0.108
					btuB	Δ1 bp, coding (629/1845 nt)	0.254
					btuB	W438* (TGG→TAG)	0.459
					btuB	W567* (TGG→TGA)	0.261
					NBEGOLMJ_02058→/←zraP	G→C, intergenic (+20/+22)	0.068
					NBEGOLMJ_02615	G108G (GGC→GGG)	0.114
					tomB←/←acrB_2	C→A, intergenic (-464/+32)	0.063
					corC	S208T (AGC→ACC)	0.06
					narG	G1216G (GGC→GGG)	0.053
					chuR_3	S138C (TCT→TGT)	0.053
					potA_2	A121P (GCC→CCC)	0.059
