# Supplementary material for: Phage receptor specificity drives cross-resistance patterns and governs fitness trade-offs during sequential resistance acquisition in Salmonella
Source: ISME J. 2026 Apr 11;20(1):wrag077. doi: 10.1093/ismejo/wrag077 (PMC13196588; doi:10.1093/ismejo/wrag077)
Supplement: Supplementary-Material_wrag077 [file supplementary-material_wrag077.zip › Table_S5_wrag077.xls]

## Sheet: Phage receptor identification
	13076	ΔrfaP	ΔrfaC	ΔrfaY	ΔrfaF	ΔrfaQ	ΔrfaG	ΔrfaB	ΔrfaI	ΔrfaJ	ΔrfaK	ΔrfbP	ΔOmpC	ΔbtuB	ΔfliC
PhSAL1	1.07692	0	0	1.10989	0	0.56044	0	1.15385	0	0	0	0.549451	1.06593	0.102857	2.08791
	0.967033	0	0	1.31868	0	0.384615	0	1.31868	0	0	0	0.351648	1.04396	0.0887912	0.32967
	0.956044	0	0	0.945055	0	0.626374	0	0.912088	0	0	0	0.21978	1.25275	0.124286	0.879121
PhSAL2	0.940439	0	0	1.55172	0	0.329154	0	0.865204	0	0	0	0.239812	1.55172	0.229937	0.663009
	1.10031	0	0	0.799373	0	0.282132	0	0.72884	0	0	0	0.211599	0.799373	0.223354	1.10031
	0.959248	0	0	0.611285	0	0.423197	0	0.808777	0	0	0	0.202194	1.55172	0.21489	1.0627
PhSAL3	0.974811	0	0	1.20907	0	0.702771	0	1.03526	0	0	0	0.105793	1.5869	0.297733	0.906801
	0.937028	0	0	1.3602	0	0.453401	0	1.05793	0	0	0	0.0906801	0.755668	0.346096	0.755668
	1.08816	0	0	0.680101	0	0.544081	0	0.952141	0	0	0	0.13602	1.28463	0.341562	1.20907
PhSAL4	0.902695	0	0	1.57635	0	1.14072	0	0.893713	0	0	0	0.0298653	0.889222	0.0583832	1.21257
	1.06437	0	0	1.59431	0	1.02395	0	1.01048	0	0	0	0.0214671	1.11377	0.0718563	1.12725
	1.03293	0	0	1.84132	0	0.943114	0	1.07335	0	0	0	0.0238024	0.916168	0.0808383	1.28892
PhSAL5	1.10345	0.172414	0	0.724138	0	0.37931	0	1.82759	0	0	0.00517241	0	1.10345	0.0501379	1.75862
	1.03448	0.172414	0	1.10345	0	0.413793	0	1	0	0	0.00565517	0	1.06897	0.0474138	1.48276
	0.862069	0.172414	0	1.06897	0	0.62069	0	1.62069	0	0	0.00596552	0	1.31034	0.0458621	1.13793
PhSAL6	0.953488	1.76744	0.0345317	1.23256	0.0613325	1.32326	0.0126744	0.0166395	0.386047	0.18039	1.95349	0.848837	2	0	1.7907
	0.813953	1.87209	0.0535496	1.26744	0.102387	0.931395	0.0146977	0.0186512	0.660465	0.107099	1.89535	0.72093	2.44186	0	1.98837
	1.23256	2.34884	0.0374018	2.01163	0.0943545	1.0186	0.0155233	0.0157209	0.466279	0.153007	1.7907	0.674419	3.36047	0	2.12791
PhSAL7	0.962963	1.74074	0.284153	1.55556	0.183121	1.44444	0.214074	0.397778	1.15556	0.386764	3.95556	2.22963	2.40741	0	2.40741
	1.14815	1.48148	0.100281	1.66667	0.0372058	1.51852	0.257037	0.494444	1.81852	0.24707	4.87407	1.8963	2.37037	0	2.22222
	0.888889	1.55556	0.0414815	1.88889	0.0225185	1.25926	0.223333	0.45963	1.62222	0.220106	4.11852	1.93333	2.66667	0	2.2963
PhSAL8	0.908072	3.11339	0.0497277	1.0378	0.0706999	1.32968	0.612948	1.28103	2.21505	1.18914	0.021861	3.34365	0.233408	0	1.19995
	0.941704	2.3139	0.0222585	1.29148	0.0737954	0.565022	0.801794	0.893274	2.91659	0.599266	0.021861	2.15247	0.150673	0	1.29148
	1.15022	2.40501	0.0492953	1.70791	0.0469218	1.21993	0.874868	1.09446	2.87556	0.365151	0.0263004	3.00104	0.20583	0	1.46392

## Sheet: Phage adsorption rate
	Adsorption rates of eight phage strains on WT bacteria and deletion strains (%)
	PhSAL1	PhSAL2	PhSAL3	PhSAL4	PhSAL5	PhSAL6	PhSAL7	PhSAL8
WT	99.6339	99.3023	99.1633	94.4767	99.9942	96.6882	97.5556	89.4783
	99.6614	99.2264	99.1386	93.6702	99.9903	97.9083	98.2821	87.8333
	99.6479	99.3889	99.1604	93.4328	99.9877	97.6976	98.0476	90.9412
ΔrfaC	6.25	2.32558	14.2857	5.23256	6.97674	-	-	-
	4.72441	7.54717	1.9802	4.25532	6.79612	-	-	-
	4.92958	1.38889	5.66038	7.9602	4.11523	-	-	-
ΔrfbP	-	-	-	-	9.30233	-	-	-
	-	-	-	-	4.85437	-	-	-
	-	-	-	-	6.17284	-	-	-
ΔbtuB	-	-	-	-	-	5.37634	7.40741	9.13043
	-	-	-	-	-	11.6208	2.5641	9.58333
	-	-	-	-	-	5.68862	4.7619	5.88235
Statistical test
Group 1	Group 2	t	df	p	mean difference	95% CI
WT	ΔrfaC-PhSAL1	197.342	2.001	0	94.3464	[92.29047, 96.40236]
	ΔrfaC-PhSAL2	49.86	2.002	0	95.552	[87.31587, 103.78812]
	ΔrfaC-PhSAL3	25.186	2	0.002	91.8453	[76.15513, 107.53552]
	ΔrfaC-PhSAL4	76.379	4	0	88.0439	[84.84344, 91.24437]
	ΔrfaC-PhSAL5	101.629	2	0	94.028	[90.04720, 98.00883]
	ΔrfbP-PhSAL5	70.67	2	0	93.2142	[87.53896, 98.88944]
	ΔbtuB-PhSAL6	43.498	2.137	0	89.8694	[81.50526, 98.23359]
	ΔbtuB-PhSAL7	65.695	4	0	93.0506	[89.11804, 96.98317]
	ΔbtuB-PhSAL8	55.208	4	0	81.2189	[77.13432, 85.30345]

## Sheet: Non-receptor gene deletion
EOP of eight phages on the WT strain
PhSAL1	PhSAL2	PhSAL3	PhSAL4	PhSAL5	PhSAL6	PhSAL7	PhSAL8
0.889655	0.702128	0.76	0.90566	0.642857	0.930481	0.641221	0.863014
1.03448	0.893617	0.86	0.90566	0.964286	0.962567	0.916031	0.986301
1.07586	1.40426	1.38	1.18868	1.39286	1.10695	1.44275	1.15068
1. EOP of eight phages on ΔselB deletion strain relative to WT strain
EOP value									Statistical test
PhSAL1	PhSAL2	PhSAL3	PhSAL4	PhSAL5	PhSAL6	PhSAL7	PhSAL8		Group	t	df	p	mean difference	SE of the difference	95% CI
0.55814	1	0.89474	0.625	0.48333	0.22414	1.71429	0.77619		PhSAL1	2.774	4	0.05	0.29233	0.10537	[-0.00021, 0.58488]
0.7	0.80714	0.86047	1	0.38889	0.21667	1.225	0.75417		PhSAL2	0.871	4	0.433	0.21467	0.24642	[-0.46951, 0.89884]
0.86538	0.54545	0.5942	0.80952	0.27692	0.21739	1	0.68571		PhSAL3	1.012	4	0.369	0.217	0.2144	[-0.37826, 0.81226]
									PhSAL4	1.314	4	0.259	0.189	0.14381	[-0.21028, 0.58828]
									PhSAL5	2.745	4	0.052	0.616	0.22439	[-0.00702, 1.23902]
									PhSAL6	14.116	2.007	0.005	0.78167	0.05538	[0.54421, 1.01912]
									PhSAL7	-1.001	4	0.374	-0.31433	0.31411	[-1.18645, 0.55778]
									PhSAL8	2.985	4	0.041	0.261	0.261	[0.01825, 0.50375]
2. EOP of eight phages on ΔpabC deletion strain relative to WT strain
EOP value									Statistical test
PhSAL1	PhSAL2	PhSAL3	PhSAL4	PhSAL5	PhSAL6	PhSAL7	PhSAL8		Group	t	df	p	mean difference	SE of the difference	95% CI
0.27907	0.70909	0.92105	0.53125	0.1	0.03448	0.35714	0.24762		PhSAL1	7.612	4	0.002	0.62	0.08145	[0.39387, 0.84613]
0.38	0.6	0.83721	0.60625	0.07778	0.03333	0.275	0.275		PhSAL2	1.886	4	0.132	0.426	0.22589	[-0.20117, 1.05317]
0.48077	0.40909	0.55072	0.51429	0.06154	0.04348	0.26984	0.23929		PhSAL3	1.036	4	0.359	0.23033	0.22243	[-0.38723, 0.84790]
									PhSAL4	4.558	4	0.01	0.45033	0.0988	[0.17603, 0.72463]
									PhSAL5	4.243	4	0.013	0.91923	0.21664	[0.31775, 1.52071]
									PhSAL6	17.393	2.014	0.003	0.9639	0.05542	[0.72698, 1.20082]
									PhSAL7	2.958	4	0.042	0.69833	0.23605	[0.04296, 1.35370]
									PhSAL8	8.895	4	0.001	0.74567	0.08383	[0.51291, 0.97842]
3. EOP of eight phages on ΔWcaD deletion strain relative to WT strain
EOP value									Statistical test
PhSAL1	PhSAL2	PhSAL3	PhSAL4	PhSAL5	PhSAL6	PhSAL7	PhSAL8		Group	t	df	p	mean difference	SE of the difference	95% CI
0.18605	0.27273	0.39474	0.375	0.31167	0.38966	0.78571	0.1381		PhSAL1	13.554	4	0	0.801	0.0591	[0.63692, 0.96508]
0.18	0.28571	0.48837	0.4375	0.23556	0.42333	0.575	0.19583		PhSAL2	3.464	2.002	0.074	0.72133	0.20823	[-0.17385, 1.61651]
0.23077	0.27273	0.31884	0.42857	0.17692	0.38986	0.39683	0.23571		PhSAL3	3.022	4	0.039	0.59933	0.1983	[0.04877, 1.14989]
									PhSAL4	6.068	2.172	0.021	0.58667	0.09669	[0.20074, 0.97259]
									PhSAL5	3.445	4	0.026	0.75733	0.21985	[0.14693, 1.36773]
									PhSAL6	10.637	2.158	0.007	0.6	0.6	[0.37354, 0.82646]
									PhSAL7	1.589	4	0.187	0.413	0.25993	[-0.30868, 1.13468]
									PhSAL8	9.215	4	0.001	0.80967	0.08786	[0.56572, 1.05362]
4. EOP of eight phages on ΔtktA deletion strain relative to WT strain
EOP value									Statistical test
PhSAL1	PhSAL2	PhSAL3	PhSAL4	PhSAL5	PhSAL6	PhSAL7	PhSAL8		Group	t	df	p	mean difference	SE of the difference	95% CI
0.54651	0.3	1.17105	0.075	0.33333	0.03448	0.53571	0.5		PhSAL1	8.184	4	0.001	0.47567	0.05812	[0.31430, 0.63704]
0.52	0.25714	1.13023	0.13125	0.22222	0.05	0.5	0.45417		PhSAL2	3.571	4	0.023	0.75533	0.21149	[0.16813, 1.34254]
0.50577	0.17273	0.7087	0.12857	0.23077	0.04348	0.4127	0.4		PhSAL3	-0.012	4	0.991	-0.003	0.24223	[-0.67554, 0.66954]
									PhSAL4	9.219	2.15	0.009	0.889	0.09643	[0.50064, 1.27736]
									PhSAL5	3.361	4	0.028	0.737	0.21926	[0.12824, 1.34576]
									PhSAL6	17.265	2.026	0.003	0.95833	0.05551	[0.72246, 1.19421]
									PhSAL7	2.176	4	0.095	0.516	0.23718	[-0.14252, 1.17452]
									PhSAL8	6.23	4	0.003	0.54883	0.08801	[0.30398, 0.79269]

## Sheet: Maximum growth rate
Relative growth rate value							Statistical test
Phage resistance range	Mutant genes	Strain name	Replication 1	Replication 2	Replication 3		Group	N	U	Z	p
WT	-	WT	1.05353	1.02771	1.01439		WT	54	-	-	-
	-	WT	0.985592	0.998687	0.996425		O-antigen	75	20	-9.572	0
	-	WT	0.982932	0.984609	0.9876		Core	75	710	-6.278	0
	-	WT	0.981232	1.00594	0.996705		O-antigen and core	75	190	-8.76	0
	-	WT	1.00247	0.995356	0.968936		BtuB	75	418	-7.672	0
	-	WT	0.994247	0.987702	1.03594		rfbD	3	0	-2.895	0
	-	WT	1.0218	1.03467	1.01823		rfbC	12	0	-5.387	0
	-	WT	1.01612	0.981595	0.990458		rfbP	9	10	-4.577	0
	-	WT	0.998781	0.971316	0.998844		rfc	15	0	-5.892	0
	-	WT	1.0023	1.00852	0.987695		rfaJ	39	207	-6.587	0
	-	WT	0.977808	0.990314	0.997259		rfaI	42	127	-7.437	0
	-	WT	0.983187	1.01358	1.00752		rfaP	3	5	-2.716	0.001
	-	WT	1.03692	1.02972	0.989598		rfaG	3	0	-2.895	0
	-	WT	1.01627	0.992634	0.99407		rfaH	6	42	-2.957	0.002
	-	WT	1.00792	0.966495	0.984196		pgm	6	0	-3.992	0
	-	WT	0.972468	0.980846	1.00592		btuB	12	0	-5.387	0
	-	WT	0.99587	0.999806	0.989802
	-	WT	0.970558	1.0305	1.03641
O-antigen	rfbC	Sal-PhSAL5-PR2	0.918916	0.942187	0.915556
	rfc	Sal-PhSAL5-PR3	0.8939	0.918346	0.942691
	Unsequencing	Sal-PhSAL5-PR4	0.887707	0.917408	0.943341
	rfc	Sal-PhSAL5-PR5	0.884875	0.903528	0.953594
	rfbP	Sal-PhSAL5-PR7	0.862619	0.894732	0.892899
	Unsequencing	Sal-PhSAL5-PR8	0.913355	0.976654	0.97349
	Unsequencing	Sal-PhSAL5-PR9	0.710475	0.72864	0.74332
	Unsequencing	Sal-PhSAL5-PR11	0.871033	0.924075	0.912253
	rfbC	Sal-PhSAL5-PR13	0.886026	0.886074	0.904676
	rfbp	Sal-PhSAL5-PR16	0.873486	0.88934	0.883262
	Unsequencing	Sal-PhSAL5-PR17	0.907325	0.894669	0.927353
	Unsequencing	Sal-PhSAL5-PR18	0.892147	0.908247	0.912021
	rfbC	Sal-PhSAL5-PR22	0.901865	0.885949	0.918919
	Unsequencing	Sal-PhSAL5-PR23	0.926229	0.932313	0.945126
	rfc	Sal-PhSAL5-PR24	0.863149	0.89277	0.877253
	Unsequencing	Sal-PhSAL5-PR26	0.881466	0.894889	0.90793
	rfc	Sal-PhSAL5-PR27	0.913762	0.897266	0.907074
	Unsequencing	Sal-PhSAL5-PR28	0.885325	0.878605	0.88015
	Unsequencing	Sal-PhSAL5-PR29	0.894276	0.890661	0.876662
	rfbP	Sal-PhSAL5-PR30	0.981345	0.968991	0.937193
	rfbC	Sal-PhSAL5-PR31	0.89703	0.881213	0.858425
	Unsequencing	Sal-PhSAL5-PR34	0.890492	0.883497	0.871459
	rfc	Sal-PhSAL5-PR36	0.872068	0.851995	0.873472
	rfbD	Sal-PhSAL5-PR38	0.936907	0.913915	0.912265
	Unsequencing	Sal-PhSAL5-PR40	0.695102	0.692765	0.834974
Core	Unsequencing	Sal-PhSAL1-PR4	0.946405	0.974167	0.96977
	Unsequencing	Sal-PhSAL1-PR9	1.13688	1.22645	1.18912
	Unsequencing	Sal-PhSAL1-PR10	0.981403	1.04061	1.03613
	rfaJ	Sal-PhSAL1-PR11	1.02792	0.946097	0.922537
	Unsequencing	Sal-PhSAL1-PR15	0.97061	0.944658	0.975527
	rfaJ	Sal-PhSAL1-PR17	0.920349	0.930931	0.967244
	Unsequencing	Sal-PhSAL2-PR4	0.944511	0.918326	0.920294
	rfaJ	Sal-PhSAL2-PR5	0.959429	0.897285	0.914337
	rfaJ	Sal-PhSAL2-PR6	0.928074	0.934915	0.93225
	Unsequencing	Sal-PhSAL2-PR7	0.94362	0.931036	0.917367
	Unsequencing	Sal-PhSAL2-PR19	0.945175	0.974336	0.986962
	rfaJ	Sal-PhSAL2-PR20	1.00911	1.03674	1.02285
	Unsequencing	Sal-PhSAL3-PR4	0.92453	0.902578	0.890945
	Unsequencing	Sal-PhSAL3-PR6	0.925649	0.921363	0.925462
	rfaJ	Sal-PhSAL3-PR7	0.937642	0.926377	0.941591
	Unsequencing	Sal-PhSAL3-PR8	0.942918	0.95873	0.932662
	Unsequencing	Sal-PhSAL3-PR18	0.964861	0.94621	0.990889
	pgm	Sal-PhSAL3-PR20	0.961131	0.961772	0.9394
	Unsequencing	Sal-PhSAL4-PR3	0.93372	0.905589	0.947795
	pgm	Sal-PhSAL4-PR4	0.741885	0.763039	0.766313
	Unsequencing	Sal-PhSAL4-PR8	0.942021	0.957444	0.95001
	Unsequencing	Sal-PhSAL4-PR11	1.00124	1.09132	0.98686
	Unsequencing	Sal-PhSAL4-PR13	0.953353	0.986059	1.00685
	rfaP	Sal-PhSAL4-PR14	0.954213	0.976022	0.956131
	Unsequencing	Sal-PhSAL4-PR16	0.955277	0.994537	0.986609
O-antigen and core	rfaI	Sal-PhSAL1-PR1	0.922037	0.938899	0.946623
	rfaI	Sal-PhSAL1-PR2	0.910991	0.916425	0.90686
	rfaG	Sal-PhSAL1-PR3	0.60741	0.593203	0.602699
	rfaI	Sal-PhSAL1-PR8	0.878956	0.902883	0.889416
	rfaI	Sal-PhSAL1-PR12	0.943923	0.903049	0.944639
	rfaJ	Sal-PhSAL1-PR13	0.935853	0.909026	0.967205
	Unsequencing	Sal-PhSAL1-PR18	0.915502	0.903343	0.916709
	rfaI	Sal-PhSAL1-PR20	0.973269	0.942563	0.911121
	rfaJ	Sal-PhSAL2-PR1	0.987272	0.976364	0.962648
	rfaI	Sal-PhSAL2-PR10	0.899375	0.903486	0.917427
	rfaI	Sal-PhSAL2-PR15	0.8611	0.866496	0.871969
	rfaJ	Sal-PhSAL3-PR3	0.922592	0.945837	0.903584
	rfaH	Sal-PhSAL3-PR5	0.895878	0.899098	1.01512
	rfaI	Sal-PhSAL3-PR11	0.907417	1.00309	1.0169
	rfaI	Sal-PhSAL3-PR14	0.88077	0.992469	0.99389
	rfaI	Sal-PhSAL4-PR5	0.861913	0.931117	0.898752
	rfaJ	Sal-PhSAL4-PR7	0.910213	0.916052	0.929952
	rfaJ	Sal-PhSAL2-PR13	0.935955	0.941975	0.948427
	rfaH	Sal-PhSAL4-PR12	0.884055	0.866285	0.895329
	rfaI	Sal-PhSAL4-PR15	0.831681	0.889256	0.877395
	rfaJ	Sal-PhSAL4-PR17	0.919906	0.923372	0.967092
	rfaI	Sal-PhSAL5-PR12	0.806196	0.825159	0.839144
	rfaI	Sal-PhSAL5-PR15	0.827347	0.842096	0.863574
	rfaJ	Sal-PhSAL5-PR21	0.913658	0.906642	0.915855
	rfaI	Sal-PhSAL5-PR32	0.817372	0.806655	0.764241
BtuB	btuB	Sal-PhSAL6-PR1	0.955343	0.961816	0.933401
	Unsequencing	Sal-PhSAL6-PR2	0.976911	0.95162	0.930147
	Unsequencing	Sal-PhSAL6-PR3	0.937056	0.969671	0.92694
	Unsequencing	Sal-PhSAL6-PR4	0.965799	0.967119	0.94862
	Unsequencing	Sal-PhSAL6-PR5	0.962109	0.942844	0.95274
	btuB	Sal-PhSAL6-PR6	0.954905	0.95205	0.932982
	Unsequencing	Sal-PhSAL6-PR7	0.966719	0.949821	0.954218
	Unsequencing	Sal-PhSAL6-PR8	0.967774	0.972783	0.954241
	Unsequencing	Sal-PhSAL6-PR9	0.986209	0.988559	0.960923
	Unsequencing	Sal-PhSAL6-PR10	1.01262	1.02127	0.969231
	Unsequencing	Sal-PhSAL7-PR1	0.977412	0.991691	0.951305
	Unsequencing	Sal-PhSAL7-PR2	0.969794	0.977046	0.913558
	Unsequencing	Sal-PhSAL7-PR7	0.95402	0.96382	0.927428
	Unsequencing	Sal-PhSAL7-PR9	1.00732	1.0073	0.972967
	Unsequencing	Sal-PhSAL7-PR10	1.02842	1.00034	0.957567
	btuB	Sal-PhSAL8-PR1	0.953608	0.955252	0.950244
	Unsequencing	Sal-PhSAL8-PR2	0.961408	0.939488	0.933432
	btuB	Sal-PhSAL8-PR3	0.934399	0.914534	0.945855
	Unsequencing	Sal-PhSAL8-PR4	0.937487	0.90645	0.932444
	Unsequencing	Sal-PhSAL8-PR5	0.95005	0.951419	0.940524
	Unsequencing	Sal-PhSAL8-PR6	0.928713	0.909974	0.915722
	Unsequencing	Sal-PhSAL8-PR7	0.978101	0.930118	0.926225
	Unsequencing	Sal-PhSAL8-PR8	0.94209	0.939291	0.935307
	Unsequencing	Sal-PhSAL8-PR9	0.963299	0.934967	0.957459
	Unsequencing	Sal-PhSAL8-PR10	1.00165	0.985637	1.01277

## Sheet: Competitiveness
Relative competitiveness value								Statistical test
Phage resistance range	Mutant genes		Strain name	Replication 1	Replication 2	Replication 3		Group	N	Average value	Standard deviation	t	df	p	mean difference	95% CI
O-antigen	rfbD	P4-5 R8	Sal-PhSAL5-PR38	0.978266	1.07669	0.979494		O-antigen	18	0.8815	0.14527	-3.461	17	0.003	-0.11851	[-0.1908, -0.0463]
	rfbC	P3-4-1 R3	Sal-PhSAL5-PR13	0.724371	0.896923	1.03106		Core	18	0.8623	0.11503	-5.079	17	0	-0.1377	[-0.1949, -0.0805]
	rfbP	P3-4-1 R6	Sal-PhSAL5-PR16	0.920139	0.878104	0.957394		O-antigen and core	33	0.8597	0.17669	-4.563	32	0	-0.14035	[-0.2030, -0.0777]
	rfbP	P4-1 R10	Sal-PhSAL5-PR30	0.632413	0.715734	0.614478		BtuB	12	0.9666	0.07947	-1.455	11	0.173	-0.03339	[-0.0839, 0.0171]
	rfbP	P4-6 R2	Sal-PhSAL5-PR7	0.81625	1.1436	0.947405		rfbD	3	1.0115	0.05647	0.352	2	0.758	0.01148	[-0.1288, 0.1518]
	rfc	P4-1 R7	Sal-PhSAL5-PR27	0.840649	0.801636	0.912156		rfbC	3	0.8841	0.15375	-1.305	2	0.322	-0.11588	[-0.4978, 0.2660]
Core	rfaJ	P2-1-1 R1	Sal-PhSAL1-PR11	0.723212	0.689555	0.691164		rfbP	9	0.8473	0.17134	-2.674	8	0.028	-0.15272	[-0.2844, -0.0210]
	rfaJ	P2-2 R5	Sal-PhSAL2-PR5	1.02887	0.961979	0.869521		rfc	3	0.8515	0.05605	-4.59	2	0.044	-0.14852	[-0.2878, -0.0093]
	rfaJ	P2-3-4 R10	Sal-PhSAL2-PR20	0.945925	0.913685	0.977111		rfaJ	24	0.9349	0.13842	-2.303	23	0.031	-0.06507	[-0.1235, -0.0066]
	rfaP	P3-3-3 R4	Sal-PhSAL4-PR14	0.907109	0.901449	1.02915		rfaI	9	0.7546	0.10125	-7.271	8	0	-0.2454	[-0.3232, -0.1676]
	pgm	P2-6 R10	Sal-PhSAL3-PR20	0.897615	0.935323	0.81512		rfaP	3	0.9459	0.07215	-1.299	2	0.324	-0.0541	[-0.2333, 0.1251]
	pgm	P2-7 R4	Sal-PhSAL4-PR4	0.729432	0.797444	0.707785		rfaG	3	0.6001	0.14984	-4.622	2	0.044	-0.39988	[-0.7721, -0.0277]
O-antigen and core	rfaJ	P2-2 R1	Sal-PhSAL2-PR1	1.02997	1.20929	1.02865		rfaH	6	0.8566	0.16323	-2.152	5	0.084	-0.1434	[-0.3147, 0.0279]
	rfaJ	P2-8 R7	Sal-PhSAL3-PR3	0.839848	0.916976	0.911516		pgm	6	0.8138	0.08991	-5.073	5	0.004	-0.18621	[-0.2806, -0.0919]
	rfaJ	P2-8 R8	Sal-PhSAL4-PR17	1.13426	1.13392	1.13994		btuB	12	0.9666	0.07947	-1.455	11	0.173	-0.03339	[-0.0839, 0.0171]
	rfaJ	P2-1-1 R3	Sal-PhSAL1-PR13	0.866633	0.901025	0.794532
	rfaJ	P4-1 R1	Sal-PhSAL5-PR21	0.930363	0.962361	0.837913
	rfaI	P3-3-3 R5	Sal-PhSAL4-PR15	0.670255	0.753408	0.68365
	rfaI	P2-1-1 R10	Sal-PhSAL1-PR20	0.630543	0.840432	0.882515
	rfaI	P2-3-4 R5	Sal-PhSAL2-PR15	0.78189	0.895214	0.653495
	rfaG	P1 R3	Sal-PhSAL1-PR3	0.507791	0.519563	0.773009
	rfaH	P2-5 R5	Sal-PhSAL3-PR5	0.837761	1.06227	0.906264
	rfaH	P3-3-3 R2	Sal-PhSAL4-PR12	0.569554	0.834852	0.928875
BtuB	btuB	W7-1 R1	Sal-PhSAL6-PR1	1.07462	0.919878	0.981023
	btuB	W7-1 R6	Sal-PhSAL6-PR6	0.940186	0.878631	0.979627
	btuB	P6-3-1 R1	Sal-PhSAL8-PR1	0.99733	1.07613	0.965014
	btuB	P6-3-1 R3	Sal-PhSAL8-PR3	0.793732	0.963626	1.02955

## Sheet: Tn-seq
Gene_name	Function	Log2FC	LogCPM	PValue	q.value
rfaG	Lipopolysaccharide core biosynthesis protein RfaG	15.3657	20.0226	9.44961e-125	7.108e-122
rfaQ	Lipopolysaccharide core heptosyltransferase RfaQ	15.2115	19.7745	1.82111e-130	2.28307e-127
hldD	ADP-L-glycero-D-manno-heptose-6-epimerase	14.0412	13.9667	4.74966e-123	2.97725e-120
rfaF	ADP-heptose--LPS heptosyltransferase 2	13.8183	11.33	5.49397e-118	2.58285e-115
rfaC	Lipopolysaccharide heptosyltransferase 1	13.7533	14.3947	2.04374e-133	7.14209e-130
gmhA	Phosphoheptose isomerase	13.3276	12.5527	8.25402e-125	7.108e-122
hldE	Bifunctional protein HldE	12.3649	13.4053	3.79797e-133	7.14209e-130
rfaI	hypothetical protein	12.178	17.4234	3.57051e-73	1.34287e-70
rfaP	Lipopolysaccharide core heptose(I) kinase RfaP	12.0391	16.6139	1.28978e-122	6.92982e-120
rfaJ	hypothetical protein	12.0323	17.499	9.71043e-68	2.60864e-65
rfaK	D-inositol-3-phosphate glycosyltransferase	11.9353	18.2157	1.56148e-70	4.89395e-68
ycaR	hypothetical protein	11.4665	7.71774	3.5267e-60	6.981e-58
lptC	Lipopolysaccharide export system protein LptC	11.0214	6.54788	9.13225e-36	8.5866e-34
galU	UTP--glucose-1-phosphate uridylyltransferase	10.8978	11.9856	4.08406e-104	1.70668e-101
rfaH	Transcription antitermination protein RfaH	10.1342	15.9784	3.4128e-72	1.16687e-69
galE	UDP-glucose 4-epimerase	9.69671	16.1308	1.26308e-62	2.79438e-60
rfaZ	hypothetical protein	9.5715	14.4829	2.57092e-63	6.04326e-61
LOCUSTAG_NBEGOLMJ_01508	hypothetical protein	8.74687	15.6493	4.70379e-59	8.84547e-57
lpxK	Tetraacyldisaccharide 4'-kinase	8.70288	3.0956	2.67052e-15	1.43483e-13
LOCUSTAG_NBEGOLMJ_01619	hypothetical protein	8.52753	10.1841	1.12638e-47	1.41211e-45
rfaB	Glycosyltransferase Gtf1	8.46001	15.1417	2.42272e-58	4.33898e-56
LOCUSTAG_NBEGOLMJ_02344	hypothetical protein	8.2481	9.12226	5.11479e-70	1.47975e-67
suhB	Inositol-1-monophosphatase	8.06845	3.04429	3.47696e-15	1.84181e-13
rne	Ribonuclease E	7.86605	17.5266	2.12825e-43	2.72416e-41
metE	5-methyltetrahydropteroyltriglutamate-- homocysteine methyltransferase	7.43876	13.9579	3.595e-43	3.99031e-41
rfbB	dTDP-glucose 4,6-dehydratase	7.40879	13.8442	1.90011e-40	1.98508e-38
cyaA	Adenylate cyclase	7.36681	11.815	1.81945e-67	4.56198e-65
pnp	Polyribonucleotide nucleotidyltransferase	7.36295	12.3284	8.76185e-57	1.49788e-54
rpsO	30S ribosomal protein S15	7.08444	3.74046	3.31905e-16	1.83573e-14
lptB_1	Lipopolysaccharide export system ATP-binding protein LptB	7.06679	-0.516221	1.47859e-06	2.76666e-05
trmD	tRNA (guanine-N(1)-)-methyltransferase	6.92326	-0.453937	4.39463e-06	6.97393e-05
polA	DNA polymerase I	6.79749	4.67123	7.06426e-15	3.59036e-13
purB	Adenylosuccinate lyase	6.52692	9.62539	1.07892e-06	3.8122e-05
pfkA	ATP-dependent 6-phosphofructokinase isozyme 1	6.37068	10.903	8.84863e-44	1.07354e-41
pgm	Phosphoglucomutase	6.29222	10.2137	2.03482e-54	3.18873e-52
LOCUSTAG_NBEGOLMJ_01612	hypothetical protein	6.13416	11.9294	1.19744e-49	1.60841e-47
XXX_NBEGOLMJ_04314	hypothetical protein	6.12586	5.29513	0.00198624	0.0156625
LOCUSTAG_NBEGOLMJ_03328	hypothetical protein	6.04453	11.6542	7.40682e-51	1.03174e-48
pitA	Low-affinity inorganic phosphate transporter 1	6.01417	9.7656	2.14196e-52	3.09842e-50
sucA	2-oxoglutarate dehydrogenase E1 component	6.0111	9.25017	2.00459e-54	3.18873e-52
eda	KHG/KDPG aldolase	6.00432	7.00103	1.72748e-26	1.24944e-24
spoT	Bifunctional (p)ppGpp synthase/hydrolase SpoT	5.88727	7.07257	3.6073e-43	3.99031e-41
zipA	Cell division protein ZipA	5.79875	0.596062	1.4945e-07	3.49119e-06
LOCUSTAG_NBEGOLMJ_02056	hypothetical protein	5.78176	9.96248	6.71131e-54	1.00965e-51
acnB	Aconitate hydratase B	5.77699	4.05005	1.21421e-08	3.7741e-07
typA	GTP-binding protein TypA/BipA	5.77453	11.3134	1.22724e-61	2.56426e-59
pykF	Pyruvate kinase I	5.76343	17.1991	7.02222e-33	1.0744e-30
yibL	putative protein YibL	5.71226	7.16413	6.95132e-37	6.70356e-35
fusA	Elongation factor G	5.63713	4.62105	3.36932e-12	1.54537e-10
crr	PTS system glucose-specific EIIA component	5.5865	6.24385	6.87099e-21	4.45548e-19
rplR	50S ribosomal protein L18	5.58197	-2.26618	0.0485097	0.150532
psd	Phosphatidylserine decarboxylase proenzyme	5.51561	1.5618	1.58826e-10	6.09535e-09
LOCUSTAG_NBEGOLMJ_01478	hypothetical protein	5.41915	9.85153	1.33359e-48	1.72952e-46
aceF	Dihydrolipoyllysine-residue acetyltransferase component of pyruvate dehydrogenase complex	5.41144	7.19968	6.5772e-30	5.26316e-28
lepB	Signal peptidase I	5.38774	-0.936195	5.68276e-06	8.73156e-05
argS	Arginine--tRNA ligase	5.34577	0.803632	8.06875e-09	2.61608e-07
patA	Putrescine aminotransferase	5.31728	10.3207	3.02392e-24	1.99525e-22
pgi	Glucose-6-phosphate isomerase	5.29958	8.06451	9.23073e-43	9.91908e-41
fbaA_1	Fructose-bisphosphate aldolase class 2	5.25092	-0.720576	1.21874e-05	0.000172318
apaH	Bis(5'-nucleosyl)-tetraphosphatase, symmetrical	5.22496	8.52838	1.00231e-43	1.17803e-41
secA	Protein translocase subunit SecA	5.19226	0.685531	7.09744e-08	1.84093e-06
secD	Protein translocase subunit SecD	4.95334	4.96965	9.43538e-11	3.73542e-09
LOCUSTAG_NBEGOLMJ_00435	hypothetical protein	4.94315	10.8442	4.72682e-29	3.70366e-27
accA	Acetyl-coenzyme A carboxylase carboxyl transferase subunit alpha	4.94178	-1.67686	0.000740731	0.00563945
dapA	4-hydroxy-tetrahydrodipicolinate synthase	4.88126	-1.5572	0.00441666	0.0241791
rpsM	30S ribosomal protein S13	4.86852	-2.10306	0.0230023	0.0863177
pdxA2	D-threonate 4-phosphate dehydrogenase	4.79679	9.00569	9.22418e-38	9.12951e-36
gppA	Guanosine-5'-triphosphate,3'-diphosphate pyrophosphatase	4.7701	9.42035	3.42112e-40	3.47752e-38
rplU	50S ribosomal protein L21	4.75779	-2.09728	0.0168052	0.0682129
crp	cAMP-activated global transcriptional regulator CRP	4.75553	2.04253	2.57451e-08	7.56465e-07
XXX_NBEGOLMJ_04448	hypothetical protein	4.7448	16.7318	2.21927e-25	1.66446e-23
ribA	GTP cyclohydrolase-2	4.71665	-2.42934	0.194755	0.387551
coaD	Phosphopantetheine adenylyltransferase	4.70898	-2.42549	0.194887	0.38761
rnhB	Ribonuclease HII	4.65794	-1.74162	0.010102	0.0466655
dxs_2	1-deoxy-D-xylulose-5-phosphate synthase	4.61084	1.33432	5.44433e-05	0.00061675
infC	Translation initiation factor IF-3	4.55043	4.35692	0.0978768	0.276878
sdhB	Succinate dehydrogenase iron-sulfur subunit	4.52542	5.99938	9.31507e-09	2.96898e-07
lptE	LPS-assembly lipoprotein LptE	4.5239	-2.1092	0.0264608	0.0959682
deoB	Phosphopentomutase	4.49493	8.64311	2.3824e-34	2.18542e-32
lldR_2	Putative L-lactate dehydrogenase operon regulatory protein	4.4885	9.2471	1.94244e-25	1.30456e-23
trpS	Tryptophan--tRNA ligase	4.47356	8.86592	2.01768e-27	1.5177e-25
atpC	ATP synthase epsilon chain	4.45343	1.45585	2.11572e-07	4.79351e-06
treC	Trehalose-6-phosphate hydrolase	4.42888	8.5215	1.03799e-20	6.61674e-19
ptsH	Phosphocarrier protein HPr	4.38849	4.67263	7.76715e-09	2.54019e-07
pepA	Cytosol aminopeptidase	4.3761	7.91011	9.25357e-34	8.28635e-32
rplV	50S ribosomal protein L22	4.37351	-1.76012	0.0120652	0.0530728
coaE	Dephospho-CoA kinase	4.3469	-1.43342	0.00262125	0.0157484
XXX_NBEGOLMJ_04424	hypothetical protein	4.31555	5.55209	0.0269729	0.0953043
serB	Phosphoserine phosphatase	4.25669	9.05036	2.94987e-28	2.26418e-26
ligA	DNA ligase	4.23876	-0.861214	0.00151978	0.0100279
murA	UDP-N-acetylglucosamine 1-carboxyvinyltransferase	4.22139	-0.645415	0.000100255	0.00102184
pta	Phosphate acetyltransferase	4.13279	6.33491	1.5247e-13	7.35181e-12
LOCUSTAG_NBEGOLMJ_01986	hypothetical protein	4.12263	-0.105316	0.00165022	0.0107379
hemA	Glutamyl-tRNA reductase	4.11324	-1.13577	0.00237065	0.014455
metG	Methionine--tRNA ligase	4.11057	2.16319	3.88496e-07	8.0282e-06
rplP	50S ribosomal protein L16	4.08099	-2.34072	0.100125	0.245646
gcvA	Glycine cleavage system transcriptional activator	4.07964	8.67522	2.80691e-33	2.45507e-31
rpsQ	30S ribosomal protein S17	4.07461	-2.33754	0.100646	0.246105
tsaE	tRNA threonylcarbamoyladenosine biosynthesis protein TsaE	4.07401	-2.3382	0.100126	0.245646
hemL	Glutamate-1-semialdehyde 2,1-aminomutase	4.0583	5.28638	2.75022e-07	5.97895e-06
rpoB	DNA-directed RNA polymerase subunit beta	4.0484	0.766211	1.03906e-05	0.000149157
rimP	Ribosome maturation factor RimP	4.04255	-0.876678	0.00306834	0.0180313
secY	Protein translocase subunit SecY	4.02312	1.38373	1.3085e-05	0.000183629
dnaN	Beta sliding clamp	4.02307	-0.0790571	4.86788e-05	0.000561598
envZ	Osmolarity sensor protein EnvZ	4.01389	8.66503	3.39408e-31	2.77503e-29
yafQ	mRNA interferase toxin YafQ	4.00032	7.90002	2.09753e-20	1.3148e-18
pgrR_1	HTH-type transcriptional regulator PgrR	3.95172	8.77137	5.47263e-06	8.50519e-05
lolC	Lipoprotein-releasing system transmembrane protein LolC	3.94578	5.79321	0.0471676	0.154806
hns_1	DNA-binding protein H-NS	3.94003	3.77341	2.02691e-05	0.000267728
LOCUSTAG_NBEGOLMJ_03758	hypothetical protein	3.93476	9.80212	1.18804e-26	8.76123e-25
lolA	Outer-membrane lipoprotein carrier protein	3.92736	-1.97393	0.0964605	0.241215
rsgA	Small ribosomal subunit biogenesis GTPase RsgA	3.88957	-0.480168	0.000717933	0.0054881
nadE	NH(3)-dependent NAD(+) synthetase	3.88907	5.6818	0.0618398	0.182084
aspS	Aspartate--tRNA ligase	3.88698	-1.12338	0.0044731	0.0243816
ettA	Energy-dependent translational throttle protein EttA	3.88105	8.76678	2.74968e-31	2.29813e-29
dsbC	Thiol:disulfide interchange protein DsbC	3.8771	9.17305	1.30771e-32	1.11779e-30
tsaB	tRNA threonylcarbamoyladenosine biosynthesis protein TsaB	3.84687	-2.3518	0.388221	0.595025
dnaT	Primosomal protein 1	3.84014	-1.83724	0.0548179	0.16301
xseB	Exodeoxyribonuclease 7 small subunit	3.83349	-2.34564	0.388192	0.595025
glmU	Bifunctional protein GlmU	3.8329	-1.3127	0.0159036	0.0657441
LOCUSTAG_NBEGOLMJ_03159	hypothetical protein	3.83139	-2.34499	0.388404	0.595025
infB	Translation initiation factor IF-2	3.82164	-0.515769	0.00130581	0.0089003
rcsB_1	Transcriptional regulatory protein RcsB	3.74592	6.91216	3.24766e-18	1.9388e-16
XXX_NBEGOLMJ_04315	hypothetical protein	3.7329	11.2605	1.20729e-07	7.72663e-06
rplM	50S ribosomal protein L13	3.66599	-2.26604	0.10003	0.245646
nadR	Trifunctional NAD biosynthesis/regulator protein NadR	3.65126	8.4714	2.39848e-26	1.6705e-24
rng	Ribonuclease G	3.64376	9.44674	3.64922e-17	2.11149e-15
LOCUSTAG_NBEGOLMJ_02921	hypothetical protein	3.63513	5.75299	6.88565e-07	1.34181e-05
murG	UDP-N-acetylglucosamine--N-acetylmuramyl- (pentapeptide) pyrophosphoryl-undecaprenol N-acetylglucosamine transferase	3.62447	-1.22657	0.0154191	0.064292
ribC	Riboflavin synthase	3.61962	4.99583	0.0549697	0.186897
ispG	4-hydroxy-3-methylbut-2-en-1-yl diphosphate synthase (flavodoxin)	3.60002	0.38147	0.00236489	0.014455
mutH	DNA mismatch repair protein MutH	3.59774	5.7312	4.18876e-06	6.76134e-05
mrdA_1	Peptidoglycan D,D-transpeptidase MrdA	3.58793	1.46391	0.00144031	0.00962165
valS	Valine--tRNA ligase	3.58207	-0.654471	0.00387034	0.0218564
dapE	Succinyl-diaminopimelate desuccinylase	3.55996	-1.76945	0.0418694	0.134694
thrS	Threonine--tRNA ligase	3.54451	5.6406	0.0198083	0.0977638
eno	Enolase	3.50366	-1.28617	0.0285679	0.10198
tyrS	Tyrosine--tRNA ligase	3.49421	5.04144	0.0544637	0.186897
glnL	Sensory histidine kinase/phosphatase NtrB	3.46921	7.32825	5.44308e-17	3.05544e-15
proA	Gamma-glutamyl phosphate reductase	3.46153	8.31804	5.1603e-26	3.52871e-24
cydD	ATP-binding/permease protein CydD	3.41691	2.92803	1.22139e-06	2.32003e-05
surA	Chaperone SurA	3.41614	5.56806	1.72357e-07	4.00145e-06
ygfX	Inner membrane protein YgfX	3.4083	8.42834	2.19652e-26	1.5587e-24
lexA	LexA repressor	3.40084	-1.48796	0.0625914	0.178338
trxA	Thioredoxin 1	3.34419	6.26199	2.12695e-10	8.08027e-09
folC	Dihydrofolate synthase/folylpolyglutamate synthase	3.33034	0.198955	0.000492052	0.00401496
gmk	Guanylate kinase	3.32233	-2.18809	0.28338	0.49445
cca	Multifunctional CCA protein	3.31834	-1.78118	0.0590723	0.171216
pdxJ	Pyridoxine 5'-phosphate synthase	3.31716	-1.78055	0.0590903	0.171216
def	Peptide deformylase	3.31524	-2.18352	0.283854	0.49445
rimM	Ribosome maturation factor RimM	3.30972	-2.18114	0.284022	0.49445
talB	Transaldolase B	3.30868	8.5951	4.80546e-20	2.96284e-18
rplY	50S ribosomal protein L25	3.30729	-2.17815	0.285937	0.495534
sdhD	Succinate dehydrogenase hydrophobic membrane anchor subunit	3.28731	5.94533	4.26559e-09	1.44531e-07
rpe_1	Ribulose-phosphate 3-epimerase	3.27154	6.00618	3.19688e-09	1.11328e-07
sdhC	Succinate dehydrogenase cytochrome b556 subunit	3.26534	6.30644	1.60355e-09	5.63641e-08
yqjA	Inner membrane protein YqjA	3.24243	7.34917	4.69607e-18	2.75967e-16
lysS	Lysine--tRNA ligase	3.22864	-1.50958	0.147808	0.322077
waaA	3-deoxy-D-manno-octulosonic acid transferase	3.19344	-1.02603	0.0245149	0.0901275
ackA	Acetate kinase	3.19314	6.10526	1.59494e-09	5.63641e-08
ptsJ	Vitamin B6 salvage pathway transcriptional repressor PtsJ	3.1895	6.77956	4.96686e-12	2.22385e-10
ppiB	Peptidyl-prolyl cis-trans isomerase B	3.17832	-1.73199	0.0588478	0.170792
ftsY	Signal recognition particle receptor FtsY	3.15318	0.698465	0.00233044	0.0143489
murF	UDP-N-acetylmuramoyl-tripeptide--D-alanyl-D- alanine ligase	3.14694	-0.915248	0.00721101	0.0362091
metK	S-adenosylmethionine synthase	3.135	-1.61122	0.0654346	0.184068
priA	Primosomal protein N'	3.12989	-0.997666	0.0243838	0.0897756
uspG	Universal stress protein UP12	3.11334	7.83377	2.0414e-08	6.14216e-07
dnaE	DNA polymerase III subunit alpha	3.09583	-0.251023	0.00248506	0.0150504
stpA	DNA-binding protein StpA	3.087	3.56567	2.86416e-06	4.87426e-05
rpoE	ECF RNA polymerase sigma-E factor	3.08462	-1.06127	0.0659471	0.184834
ftsA_2	Cell division protein FtsA	3.0829	-1.35399	0.0602325	0.17359
rpoA	DNA-directed RNA polymerase subunit alpha	3.0732	-1.26187	0.0362168	0.121184
kdsA	2-dehydro-3-deoxyphosphooctonate aldolase	3.07074	-2.19074	0.795581	0.909007
ispD	2-C-methyl-D-erythritol 4-phosphate cytidylyltransferase	3.06274	-2.18776	0.795804	0.909007
hda	DnaA regulatory inactivator Hda	3.05393	6.33483	3.51968e-07	7.39527e-06
lpxA	Acyl-[acyl-carrier-protein]--UDP-N- acetylglucosamine O-acyltransferase	3.05126	-2.11537	0.283756	0.49445
nusB	Transcription antitermination protein NusB	3.03897	-2.10853	0.285363	0.49527
hns_2	DNA-binding protein H-NS	3.02623	12.4095	0.00682758	0.037997
upp	Uracil phosphoribosyltransferase	2.99128	7.25586	8.52489e-16	4.64668e-14
sdhE	FAD assembly factor SdhE	2.94845	6.22797	4.98007e-07	1.00161e-05
glnS	Glutamine--tRNA ligase	2.93731	-0.897786	0.0347264	0.11703
yhfA	Protein YhfA	2.93133	4.46406	2.57778e-05	0.000328645
pyrG	CTP synthase	2.89846	-0.544511	0.00759923	0.0378052
corA	Magnesium transport protein CorA	2.89778	5.23752	4.51275e-06	7.13129e-05
glpD	Aerobic glycerol-3-phosphate dehydrogenase	2.8908	7.20379	7.9535e-15	3.98842e-13
fepB	Ferrienterobactin-binding periplasmic protein	2.88899	1.8182	0.0131029	0.0564491
rhaR_4	HTH-type transcriptional activator RhaR	2.88096	8.41459	5.83787e-12	2.55317e-10
LOCUSTAG_NBEGOLMJ_00883	hypothetical protein	2.87477	2.36079	0.00145419	0.00968
XXX_NBEGOLMJ_04333	hypothetical protein	2.86347	5.58907	0.179173	0.372398
recF_1	DNA replication and repair protein RecF	2.86031	0.582625	0.0122932	0.0536987
rlmB	23S rRNA (guanosine-2'-O-)-methyltransferase RlmB	2.82445	7.37253	1.47385e-05	0.000202184
ubiA	4-hydroxybenzoate octaprenyltransferase	2.82141	-1.67844	0.32794	0.537015
rbsB	Ribose import binding protein RbsB	2.818	7.60788	1.29589e-06	2.43693e-05
rpoD	RNA polymerase sigma factor RpoD	2.80501	-0.484725	0.0122813	0.0536987
lolE	Lipoprotein-releasing system transmembrane protein LolE	2.8026	5.94312	0.136082	0.362886
ppa	Inorganic pyrophosphatase	2.79998	-2.11935	0.795797	0.909007
pheS	Phenylalanine--tRNA ligase alpha subunit	2.76667	4.84205	0.169511	0.365284
cydA	Cytochrome bd-I ubiquinol oxidase subunit 1	2.74127	2.62365	0.00478118	0.025642
lpxB	Lipid-A-disaccharide synthase	2.71816	-1.42294	0.0442837	0.140521
hflC	Modulator of FtsH protease HflC	2.70697	7.16088	1.10962e-13	5.49116e-12
feoA	Fe(2+) transport protein A	2.70419	3.14766	0.0021737	0.0135802
LOCUSTAG_NBEGOLMJ_02362	hypothetical protein	2.70388	7.01189	8.07597e-12	3.45156e-10
fsaB	Fructose-6-phosphate aldolase 2	2.6977	4.65223	0.00428514	0.0237355
glnG	DNA-binding transcriptional regulator NtrC	2.69041	7.56375	1.01586e-11	4.24517e-10
mutL	DNA mismatch repair protein MutL	2.68874	8.38012	4.03872e-12	1.83008e-10
nlpI	Lipoprotein NlpI	2.67663	7.6691	5.6658e-15	2.91905e-13
hfq	RNA-binding protein Hfq	2.66458	3.87047	0.000504491	0.00408041
ompR	Transcriptional regulatory protein OmpR	2.65453	4.35948	0.000138617	0.00135988
LOCUSTAG_NBEGOLMJ_03703	hypothetical protein	2.63333	2.44958	0.0217321	0.082979
LOCUSTAG_NBEGOLMJ_01673	hypothetical protein	2.63203	4.56608	7.19447e-05	0.000779781
lon_1	Lon protease	2.62015	7.78791	6.35201e-09	2.09561e-07
glmM_2	Phosphoglucosamine mutase	2.61397	-1.02433	0.0487079	0.150898
dnaX	DNA polymerase III subunit tau	2.61194	-1.33235	0.153158	0.329399
sdhA	Succinate dehydrogenase flavoprotein subunit	2.60846	6.73218	1.21814e-09	4.36327e-08
yrbG	Inner membrane protein YrbG	2.59917	8.58932	5.25058e-17	2.99203e-15
LOCUSTAG_NBEGOLMJ_02878	hypothetical protein	2.57783	5.55898	1.37047e-05	0.000190902
rhlB	ATP-dependent RNA helicase RhlB	2.55519	7.52997	5.42792e-13	2.5518e-11
XXX_NBEGOLMJ_04087	hypothetical protein	2.52608	12.4524	0.000273917	0.00380993
tpiA	Triosephosphate isomerase	2.49897	0.753692	0.013253	0.0568354
rimL	Ribosomal-protein-serine acetyltransferase	2.49866	12.1003	9.99411e-05	0.00181005
rpoC	DNA-directed RNA polymerase subunit beta'	2.48951	0.204992	0.0108831	0.0491963
bamD	Outer membrane protein assembly factor BamD	2.48323	-1.16392	0.254776	0.46425
LOCUSTAG_NBEGOLMJ_03370	hypothetical protein	2.46778	7.6277	4.81216e-13	2.29095e-11
prmA	Ribosomal protein L11 methyltransferase	2.46758	6.48195	3.68882e-08	1.03535e-06
dcd	dCTP deaminase	2.4431	-1.9143	0.28287	0.49445
hflK	Modulator of FtsH protease HflK	2.43666	7.01984	2.86566e-10	1.0671e-08
fixA_2	Protein FixA	2.41503	11.6075	0.00278192	0.0266021
yceO	putative protein YceO	2.41262	12.0976	0.00190361	0.0156625
otnK	3-oxo-tetronate kinase	2.41105	5.15822	0.000329667	0.00287009
crl	Sigma factor-binding protein Crl	2.41036	5.82719	1.89067e-05	0.000253053
mioC	Protein MioC	2.40424	5.94345	1.42865e-05	0.000198271
malT_2	HTH-type transcriptional regulator MalT	2.39817	8.22129	1.31868e-10	5.16619e-09
mraY	Phospho-N-acetylmuramoyl-pentapeptide- transferase	2.38287	-1.48616	0.513246	0.712277
map	Methionine aminopeptidase	2.37334	-1.98499	0.795894	0.909007
rpsC	30S ribosomal protein S3	2.37247	-1.98339	0.795621	0.909007
holB	DNA polymerase III subunit delta'	2.37071	5.47648	0.745186	0.911059
LOCUSTAG_NBEGOLMJ_00765	hypothetical protein	2.34235	4.86326	0.000578749	0.00453474
yhcO	putative protein YhcO	2.33535	5.87674	2.04452e-05	0.000267925
coaBC	Coenzyme A biosynthesis bifunctional protein CoaBC	2.33455	-0.97183	0.102883	0.24964
LOCUSTAG_NBEGOLMJ_02381	hypothetical protein	2.33215	8.37093	2.56667e-08	7.56465e-07
proB	Glutamate 5-kinase	2.31917	7.69465	5.83814e-12	2.55317e-10
gmhB	D-glycero-beta-D-manno-heptose-1,7-bisphosphate 7-phosphatase	2.31522	5.00445	0.00131555	0.00892699
murE	UDP-N-acetylmuramoyl-L-alanyl-D-glutamate--2, 6-diaminopimelate ligase	2.29404	-1.85885	0.50613	0.705021
murC	UDP-N-acetylmuramate--L-alanine ligase	2.28816	-1.8538	0.283367	0.49445
virF	Virulence regulon transcriptional activator VirF	2.28527	-1.85541	0.282222	0.49445
murB	UDP-N-acetylenolpyruvoylglucosamine reductase	2.27739	-1.43719	0.51546	0.714049
gph	Phosphoglycolate phosphatase	2.26278	7.67915	3.56972e-10	1.31625e-08
lsrE	Putative epimerase LsrE	2.2594	7.14982	5.77288e-09	1.93855e-07
ptsO	Phosphocarrier protein NPr	2.2522	3.16869	0.000694128	0.00533868
tmk	Thymidylate kinase	2.25031	6.25411	0.170586	0.428139
LOCUSTAG_NBEGOLMJ_03090	hypothetical protein	2.24483	8.25429	9.97489e-12	4.21523e-10
LOCUSTAG_NBEGOLMJ_03069	hypothetical protein	2.24385	-0.482323	0.138151	0.307447
groL	60 kDa chaperonin	2.232	-1.30468	0.167547	0.350545
LOCUSTAG_NBEGOLMJ_02335	hypothetical protein	2.22746	4.84468	0.000758057	0.00574809
yccU	putative protein YccU	2.22713	4.59146	0.0081277	0.0399586
plsB	Glycerol-3-phosphate acyltransferase	2.22037	-0.0129116	0.0575043	0.167784
udk	Uridine kinase	2.21789	8.21837	1.2094e-11	4.99839e-10
tilS	tRNA(Ile)-lysidine synthase	2.20039	-1.92183	0.463717	0.664649
LOCUSTAG_NBEGOLMJ_02411	hypothetical protein	2.18908	7.11405	3.2727e-08	9.25461e-07
LOCUSTAG_NBEGOLMJ_01282	hypothetical protein	2.18016	5.62619	0.000197859	0.00184195
ybiS	putative L,D-transpeptidase YbiS	2.17779	8.05814	5.91344e-12	2.55637e-10
LOCUSTAG_NBEGOLMJ_02338	IS3 family transposase IS1230B	2.16945	5.99873	2.36496e-05	0.000306711
rpsI	30S ribosomal protein S9	2.16105	-1.80278	0.336092	0.544025
sthA	Soluble pyridine nucleotide transhydrogenase	2.15509	4.0245	0.025142	0.0918943
hexR	HTH-type transcriptional regulator HexR	2.15501	7.71701	1.78439e-06	3.20594e-05
XXX_NBEGOLMJ_04474	hypothetical protein	2.15446	12.7844	0.00430774	0.0268786
secF	Protein translocase subunit SecF	2.15328	-1.79793	0.337173	0.54472
gltC	HTH-type transcriptional regulator GltC	2.14985	6.5652	2.03328e-05	0.000267728
djlA	Co-chaperone protein DjlA	2.14877	6.73332	2.26936e-05	0.000295331
arcC1	Carbamate kinase 1	2.13621	5.60989	0.000367749	0.00313629
der	GTPase Der	2.13173	0.501009	0.021764	0.0830165
pdeK	putative cyclic di-GMP phosphodiesterase PdeK	2.12693	8.64581	5.67562e-11	2.27085e-09
btuB	Vitamin B12 transporter BtuB	2.11435	9.40906	2.69088e-06	4.64239e-05
LOCUSTAG_NBEGOLMJ_00624	hypothetical protein	2.10452	4.8456	0.00111398	0.00781657
lamB	Maltoporin	2.10217	7.49216	9.92535e-08	2.40834e-06
focA	putative formate transporter 1	2.1016	5.84631	0.000265345	0.00237046
cspC	Cold shock-like protein CspC	2.1006	2.17097	0.0588498	0.170792
fabB	3-oxoacyl-[acyl-carrier-protein] synthase 1	2.08579	-1.22419	0.276059	0.487444
XXX_NBEGOLMJ_04027	hypothetical protein	2.08516	11.2737	0.0233678	0.110183
kbl	2-amino-3-ketobutyrate coenzyme A ligase	2.08265	7.75226	2.80314e-08	8.1097e-07
ybgJ	putative protein YbgJ	2.07715	7.05703	1.10714e-08	3.46996e-07
tsaD	tRNA N6-adenosine threonylcarbamoyltransferase	2.06979	-1.87742	0.75692	0.885267
mdtI	Spermidine export protein MdtI	2.06867	11.5388	0.0264893	0.109537
hemH	Ferrochelatase	2.0642	-1.87536	0.757455	0.885267
XXX_NBEGOLMJ_03987	hypothetical protein	2.06289	9.15798	0.0274235	0.114616
ilvD_2	Dihydroxy-acid dehydratase	2.05861	8.70751	2.41801e-11	9.88492e-10
pdxA	4-hydroxythreonine-4-phosphate dehydrogenase	2.05805	6.06912	0.00010958	0.00111386
hyaE	Hydrogenase-1 operon protein HyaE	2.05626	4.37423	0.0179442	0.0714916
ccdB_1	Toxin CcdB	2.05193	6.80849	2.25308e-06	3.95642e-05
mutS	DNA mismatch repair protein MutS	2.04488	8.72118	6.14086e-07	1.2285e-05
adk	Adenylate kinase	2.04304	-1.86097	0.755531	0.885267
occR	Octopine catabolism/uptake operon regulatory protein OccR	2.03866	6.51108	4.16264e-05	0.000492317
msbA	Lipid A export ATP-binding/permease protein MsbA	2.035	-1.00548	0.268908	0.479469
ddlB	D-alanine--D-alanine ligase B	2.0349	-1.74682	0.337662	0.545092
holE	DNA polymerase III subunit theta	2.03373	4.19213	0.00259659	0.0156296
mukF	Chromosome partition protein MukF	2.03235	-1.74792	0.335568	0.544025
cyoA	Cytochrome bo(3) ubiquinol oxidase subunit 2	2.02339	7.16301	8.5875e-07	1.65629e-05
pepP	Xaa-Pro aminopeptidase	2.02326	2.27897	0.00786891	0.0389157
hflX	GTPase HflX	2.02124	7.68056	6.14735e-09	2.04603e-07
LOCUSTAG_NBEGOLMJ_01255	hypothetical protein	2.01917	7.65212	3.02571e-07	6.50268e-06
glnA	Glutamine synthetase	2.01155	4.73246	0.00295325	0.0173821
LOCUSTAG_NBEGOLMJ_00881	hypothetical protein	2.00866	5.95087	0.000179452	0.00170434
papB	Major pilu subunit operon regulatory protein PapB	2.00638	12.1162	0.0916675	0.254632
eptA	Phosphoethanolamine transferase EptA	2.00265	8.98125	2.15175e-10	8.09273e-09
LOCUSTAG_NBEGOLMJ_01419	hypothetical protein	1.98617	5.8053	0.00122486	0.00842176
alaS	Alanine--tRNA ligase	1.98296	-0.327613	0.097142	0.242258
gntR_2	HTH-type transcriptional regulator GntR	1.98081	4.87097	0.00374292	0.0212646
flgF	Flagellar basal-body rod protein FlgF	1.97315	13.6791	0.00186744	0.0156625
hsrA_2	putative transport protein HsrA	1.96541	6.4701	9.51121e-05	0.000974705
msrA	Peptide methionine sulfoxide reductase MsrA	1.96194	7.44729	8.13764e-08	2.05407e-06
pspE	Thiosulfate sulfurtransferase PspE	1.9573	5.68811	0.000975015	0.00698325
fhuF	Ferric iron reductase protein FhuF	1.95579	7.60899	2.83796e-06	4.85163e-05
dacA	D-alanyl-D-alanine carboxypeptidase DacA	1.94797	8.12525	1.09723e-08	3.46779e-07
citG_2	2-(5''-triphosphoribosyl)-3'-dephosphocoenzyme-A synthase	1.94729	7.3011	9.16075e-07	1.75784e-05
fabG_2	3-oxoacyl-[acyl-carrier-protein] reductase FabG	1.94719	5.76749	0.50916	0.762447
rho	Transcription termination factor Rho	1.94581	-1.00339	0.175944	0.361232
fieF	Ferrous-iron efflux pump FieF	1.94092	7.67791	3.72319e-09	1.28467e-07
purR	HTH-type transcriptional repressor PurR	1.93925	13.8396	0.00015759	0.00241113
parE	DNA topoisomerase 4 subunit B	1.93359	0.0664514	0.0595041	0.17215
ygiN	putative quinol monooxygenase YgiN	1.93272	1.16518	0.0842916	0.220001
lipB	Octanoyltransferase	1.92608	3.53729	0.00236834	0.014455
slyA	Transcriptional regulator SlyA	1.91887	10.5481	0.0061662	0.046346
yhjQ	putative cysteine-rich protein YhjQ	1.91405	12.603	0.0229981	0.0909519
asd	Aspartate-semialdehyde dehydrogenase	1.90719	-1.69152	0.335283	0.544025
murI	Glutamate racemase	1.90559	-1.68686	0.340326	0.548084
guaB	Inosine-5'-monophosphate dehydrogenase	1.90354	6.48287	3.21434e-05	0.000391234
LOCUSTAG_NBEGOLMJ_00239	hypothetical protein	1.88866	2.72886	0.0922913	0.233428
ibpB	Small heat shock protein IbpB	1.886	6.6119	0.00011937	0.00119402
ldcA	Murein tetrapeptide carboxypeptidase	1.8859	5.29855	0.0231116	0.0864901
dsbE_2	Thiol:disulfide interchange protein DsbE	1.8839	7.31372	3.65216e-06	6.07777e-05
eutM	Ethanolamine utilization protein EutM	1.88148	2.75973	0.0935472	0.236287
yifK	putative transport protein YifK	1.86966	8.391	9.8021e-10	3.54478e-08
LOCUSTAG_NBEGOLMJ_02307	hypothetical protein	1.86689	2.19083	0.0738162	0.200305
rlmJ	Ribosomal RNA large subunit methyltransferase J	1.86465	6.20893	0.000110833	0.00112357
metB	Cystathionine gamma-synthase	1.86191	6.75428	0.00011872	0.00119377
rseB	Sigma-E factor regulatory protein RseB	1.85936	6.70794	0.000142366	0.00138714
rsmJ	Ribosomal RNA small subunit methyltransferase J	1.85379	2.24838	0.0334616	0.114201
yieH	6-phosphogluconate phosphatase	1.85336	7.44021	4.23144e-07	8.60241e-06
ftsZ	Cell division protein FtsZ	1.8512	-0.568664	0.109844	0.261969
traM	Relaxosome protein TraM	1.84233	11.2246	0.0425741	0.161902
yneM	putative protein YneM	1.84043	6.46156	0.183972	0.463493
yceF	Maf-like protein YceF	1.82824	13.5673	0.000742519	0.00864022
hsrA_1	putative transport protein HsrA	1.82779	8.72932	3.99147e-09	1.36472e-07
XXX_NBEGOLMJ_04132	hypothetical protein	1.82067	14.3608	0.00175452	0.0178961
rsmI	Ribosomal RNA small subunit methyltransferase I	1.81631	6.94578	5.37292e-06	8.38487e-05
malK	Maltose/maltodextrin import ATP-binding protein MalK	1.81199	6.49099	0.000664124	0.00514888
LOCUSTAG_NBEGOLMJ_00408	hypothetical protein	1.81181	4.53258	0.0286243	0.10198
asrA_1	Anaerobic sulfite reductase subunit A	1.81012	6.48743	7.22348e-05	0.000780676
lptG	Lipopolysaccharide export system permease protein LptG	1.8092	-1.6434	0.525879	0.721205
rsmD	Ribosomal RNA small subunit methyltransferase D	1.80755	4.65204	0.00584177	0.0303465
sgbE	L-ribulose-5-phosphate 4-epimerase SgbE	1.80698	6.94555	4.36315e-06	6.95331e-05
rcsB_2	Transcriptional regulatory protein RcsB	1.80362	4.58542	0.0110954	0.0498566
dcuA_2	Anaerobic C4-dicarboxylate transporter DcuA	1.78118	7.13816	0.000173333	0.00165039
folE	GTP cyclohydrolase 1	1.77935	-1.75151	0.755824	0.885267
prfA	Peptide chain release factor RF1	1.7754	-0.183394	0.152261	0.328357
LOCUSTAG_NBEGOLMJ_02539	hypothetical protein	1.77383	5.91102	0.00392166	0.0220469
feoB	Fe(2+) transporter FeoB	1.7735	8.39443	8.7e-08	2.13861e-06
pflA	Pyruvate formate-lyase 1-activating enzyme	1.76939	5.22665	0.00715492	0.0360236
mutT	8-oxo-dGTP diphosphatase	1.76712	4.42455	0.0429291	0.13706
lpxC	UDP-3-O-acyl-N-acetylglucosamine deacetylase	1.76601	-0.508365	0.128984	0.292411
rcsF	Outer membrane lipoprotein RcsF	1.76206	4.9922	0.00985052	0.0457861
mreB	Rod shape-determining protein MreB	1.75149	0.563497	0.114059	0.269625
ecfA1	Energy-coupling factor transporter ATP-binding protein EcfA1	1.7373	5.52278	0.00311965	0.0182757
ybaN	Inner membrane protein YbaN	1.72469	5.56589	0.00529884	0.0278337
btuD_6	Vitamin B12 import ATP-binding protein BtuD	1.72405	12.3388	0.00636121	0.046346
LOCUSTAG_NBEGOLMJ_01188	hypothetical protein	1.71794	8.05092	0.000453701	0.00377515
sgbH	3-keto-L-gulonate-6-phosphate decarboxylase SgbH	1.71616	4.39202	0.0492449	0.152186
LOCUSTAG_NBEGOLMJ_02287	hypothetical protein	1.7077	3.79377	0.0275098	0.0990091
sufD	FeS cluster assembly protein SufD	1.70637	13.927	0.00113524	0.0144743
dsbE_1	Thiol:disulfide interchange protein DsbE	1.7027	7.19513	2.0359e-05	0.000267728
argE	Acetylornithine deacetylase	1.7013	6.87557	0.0001336	0.00132229
rcsD	Phosphotransferase RcsD	1.69808	8.77697	2.84934e-08	8.18044e-07
lpdA	Dihydrolipoyl dehydrogenase	1.69655	-1.13393	0.529895	0.724177
ravA	ATPase RavA	1.69626	7.38183	1.77441e-05	0.000238341
mscL	Large-conductance mechanosensitive channel	1.69186	5.42141	0.0138116	0.0586954
LOCUSTAG_NBEGOLMJ_02996	hypothetical protein	1.69096	5.08722	0.0166933	0.0680467
holC	DNA polymerase III subunit chi	1.69082	3.56883	0.0312986	0.108492
bamA	Outer membrane protein assembly factor BamA	1.68251	0.569585	0.0614095	0.175881
pykA	Pyruvate kinase II	1.68162	6.65628	0.00056537	0.00445777
rplB	50S ribosomal protein L2	1.67873	-1.70923	0.756494	0.885267
yceI_1	Protein YceI	1.67405	10.4787	0.0496029	0.183756
proS	Proline--tRNA ligase	1.67319	0.110196	0.299434	0.509579
rep_1	ATP-dependent DNA helicase Rep	1.66977	-0.982482	0.300223	0.51046
LOCUSTAG_NBEGOLMJ_02090	hypothetical protein	1.66946	3.6966	0.0510973	0.156368
LOCUSTAG_NBEGOLMJ_01929	hypothetical protein	1.66606	6.68473	8.90595e-05	0.000927847
fsr	Fosmidomycin resistance protein	1.6562	8.19299	0.000334902	0.00290223
glnQ_3	Glutamine transport ATP-binding protein GlnQ	1.65509	11.7959	0.0257271	0.11439
yqjH	NADPH-dependent ferric-chelate reductase	1.64946	7.05979	2.67527e-05	0.000337641
gbpR_2	HTH-type transcriptional regulator GbpR	1.64539	11.9559	0.015828	0.0832246
dam_2	DNA adenine methylase	1.64097	4.60994	0.0377846	0.124985
mutY	Adenine DNA glycosylase	1.6407	6.69684	0.00121378	0.00836083
melB	Melibiose carrier protein	1.63366	8.93567	3.92574e-07	8.06815e-06
LOCUSTAG_NBEGOLMJ_01054	hypothetical protein	1.62882	7.31598	2.43873e-06	4.22676e-05
rhaT	L-rhamnose-proton symporter	1.62572	7.7382	4.07811e-06	6.61111e-05
xseA	Exodeoxyribonuclease 7 large subunit	1.62389	6.86105	0.00440896	0.0241722
smc	Chromosome partition protein Smc	1.62277	14.505	0.000201703	0.00504257
ilvE	Branched-chain-amino-acid aminotransferase	1.61284	7.22005	5.06311e-05	0.000582335
tdh	L-threonine 3-dehydrogenase	1.60612	7.43006	3.58458e-05	0.000430722
LOCUSTAG_NBEGOLMJ_00366	hypothetical protein	1.60495	5.71939	0.00571987	0.0299199
rseP	Regulator of sigma-E protease RseP	1.60452	-1.54622	0.522746	0.719374
nupC	Nucleoside permease NupC	1.59602	7.55999	1.96273e-05	0.000261767
rsmA	Ribosomal RNA small subunit methyltransferase A	1.58939	6.67955	0.0002189	0.00199342
ugpA	sn-glycerol-3-phosphate transport system permease protein UgpA	1.58805	6.38643	0.00514079	0.0271552
rfbC	dTDP-4-dehydrorhamnose 3,5-epimerase	1.58573	5.66346	0.0159072	0.0657441
ffh	Signal recognition particle protein	1.58321	2.23241	0.0727486	0.198528
hmrR	HTH-type transcriptional regulator HmrR	1.57949	5.94124	0.00316768	0.0184994
lipA	Lipoyl synthase	1.56901	-0.924223	0.293316	0.50258
dgcJ	putative diguanylate cyclase DgcJ	1.56743	13.5217	0.0126529	0.0675355
lyx	L-xylulose/3-keto-L-gulonate kinase	1.56453	7.64616	7.97249e-06	0.000117127
XXX_NBEGOLMJ_04484	hypothetical protein	1.5644	13.4906	0.0812651	0.234419
hemD	Uroporphyrinogen-III synthase	1.56399	-1.65352	0.755655	0.885267
fabD	Malonyl CoA-acyl carrier protein transacylase	1.56242	6.59542	0.818452	0.95534
atpD	ATP synthase subunit beta	1.56036	-0.914852	0.411272	0.615762
ybhL_1	Inner membrane protein YbhL	1.56007	6.77992	0.00142357	0.00952676
yqhD	Alcohol dehydrogenase YqhD	1.54952	7.40782	6.10892e-06	9.30188e-05
LOCUSTAG_NBEGOLMJ_02272	hypothetical protein	1.54629	5.42768	0.0651325	0.183356
tktA	Transketolase 1	1.53442	5.9263	0.0070711	0.0356972
napD	Chaperone NapD	1.53411	4.02944	0.0523309	0.159237
LOCUSTAG_NBEGOLMJ_02352	IS3 family transposase IS1351	1.53116	4.02591	0.0333853	0.114072
yedF	Putative sulfur carrier protein YedF	1.5305	2.77204	0.106624	0.256896
LOCUSTAG_NBEGOLMJ_02108	hypothetical protein	1.52856	4.39627	0.12356	0.283358
XXX_NBEGOLMJ_04115	hypothetical protein	1.5283	10.3639	0.0760228	0.23263
malS	Periplasmic alpha-amylase	1.52726	8.37441	7.39906e-07	1.43443e-05
ubiX	Flavin prenyltransferase UbiX	1.52654	3.03473	0.166082	0.34857
LOCUSTAG_NBEGOLMJ_01256	hypothetical protein	1.51882	6.72656	0.00089154	0.0065618
hilA	Transcriptional regulator HilA	1.51366	7.94747	3.67432e-05	0.000440099
metN_2	Methionine import ATP-binding protein MetN	1.49582	4.83903	0.026513	0.0959989
ilvC	Ketol-acid reductoisomerase (NADP(+))	1.49499	7.16578	3.39921e-05	0.000409949
LOCUSTAG_NBEGOLMJ_00790	hypothetical protein	1.49384	6.14181	0.00292884	0.0172655
ftsI_1	Peptidoglycan D,D-transpeptidase FtsI	1.49145	-0.297129	0.271083	0.481371
mtr	Tryptophan-specific transport protein	1.48597	7.27691	4.50576e-05	0.000524649
ispE	4-diphosphocytidyl-2-C-methyl-D-erythritol kinase	1.48426	-0.997498	0.687098	0.840964
LOCUSTAG_NBEGOLMJ_01310	hypothetical protein	1.48371	4.92927	0.0616394	0.176159
ilvM	Acetolactate synthase isozyme 2 small subunit	1.48295	6.91055	9.19768e-05	0.000952961
pabA	Aminodeoxychorismate synthase component 2	1.47221	5.68644	0.0155435	0.0647389
xthA	Exodeoxyribonuclease III	1.47098	13.1967	0.120232	0.303443
rseA	Anti-sigma-E factor RseA	1.46772	5.63826	0.0142537	0.0602337
yiiM	Protein YiiM	1.46362	5.92463	0.0337802	0.114767
fdoG_2	Formate dehydrogenase-O major subunit	1.46067	5.59002	0.0659252	0.184834
menI	1,4-dihydroxy-2-naphthoyl-CoA hydrolase	1.45725	11.7971	0.114091	0.300964
acuI	putative acrylyl-CoA reductase AcuI	1.45658	7.302	2.49581e-05	0.000321464
ftsQ	Cell division protein FtsQ	1.45261	-1.59856	1	1
LOCUSTAG_NBEGOLMJ_03345	hypothetical protein	1.45063	2.72377	0.0257331	0.093781
maeA	NAD-dependent malic enzyme	1.44869	13.7968	0.000494732	0.00733103
LOCUSTAG_NBEGOLMJ_01897	hypothetical protein	1.44769	6.73464	0.000518324	0.00416542
xylA	Xylose isomerase	1.44568	7.00633	0.000134674	0.00132942
LOCUSTAG_NBEGOLMJ_00937	hypothetical protein	1.44342	5.61109	0.0132994	0.0569695
recQ	ATP-dependent DNA helicase RecQ	1.44335	7.55382	4.02519e-05	0.000477562
hemN_2	Oxygen-independent coproporphyrinogen III oxidase	1.44178	7.13016	5.24356e-05	0.000597607
LOCUSTAG_NBEGOLMJ_01662	hypothetical protein	1.44076	7.5571	4.2049e-05	0.000494207
LOCUSTAG_NBEGOLMJ_00743	hypothetical protein	1.43599	4.63322	0.0401156	0.130191
wzzB	Chain length determinant protein	1.43331	7.39404	0.000301583	0.00266257
pgl	6-phosphogluconolactonase	1.432	7.45854	0.000572714	0.00449682
LOCUSTAG_NBEGOLMJ_02151	hypothetical protein	1.43031	4.89244	0.0497038	0.152976
XXX_NBEGOLMJ_04032	hypothetical protein	1.42878	14.9927	1.68959e-06	0.000275403
LOCUSTAG_NBEGOLMJ_01241	hypothetical protein	1.42153	7.47559	4.78586e-05	0.000553835
ppx	Exopolyphosphatase	1.41953	7.0975	0.000349664	0.00299564
oadG_1	Oxaloacetate decarboxylase gamma chain	1.41701	3.03803	0.170571	0.355171
ompL	Porin OmpL	1.4159	5.82289	0.00942719	0.0441012
ygdR_3	putative lipoprotein YgdR	1.4147	4.28805	0.09871	0.243761
LOCUSTAG_NBEGOLMJ_00167	hypothetical protein	1.40916	6.36354	0.00214391	0.0134387
LOCUSTAG_NBEGOLMJ_00319	hypothetical protein	1.4076	0.918	0.212961	0.409272
purD	Phosphoribosylamine--glycine ligase	1.40579	6.81254	0.000349501	0.00299564
outO	Type 4 prepilin-like proteins leader peptide-processing enzyme	1.40539	6.75343	0.00158396	0.0103344
ptsG	PTS system glucose-specific EIICB component	1.4039	13.9284	0.00417209	0.0296682
ydjA	Putative NAD(P)H nitroreductase YdjA	1.40146	13.1531	0.0308954	0.105642
ygjP	UTP pyrophosphatase	1.39957	6.70995	0.0010732	0.00757278
yjjI	putative protein YjjI	1.39615	6.98797	0.000215143	0.00197354
fcl	GDP-L-fucose synthase	1.3939	5.98957	0.0140973	0.0597745
epd	D-erythrose-4-phosphate dehydrogenase	1.39096	7.35395	0.00104001	0.00738012
LOCUSTAG_NBEGOLMJ_00622	hypothetical protein	1.38903	7.0606	0.00204073	0.012943
hemF	Oxygen-dependent coproporphyrinogen-III oxidase	1.38563	6.23541	0.0121456	0.0533017
prfB_1	Peptide chain release factor RF2	1.38252	-0.593182	0.389839	0.595656
astC	Succinylornithine transaminase	1.38114	14.874	0.00270447	0.0204767
thiF	Sulfur carrier protein ThiS adenylyltransferase	1.38102	5.16832	0.0867275	0.22428
yejM	Inner membrane protein YejM	1.37789	7.36754	8.51264e-05	0.000892387
LOCUSTAG_NBEGOLMJ_00100	hypothetical protein	1.3778	6.65564	0.00502232	0.0266793
holD	DNA polymerase III subunit psi	1.377	-0.210467	0.338199	0.545207
iscA	Iron-binding protein IscA	1.37586	3.90311	0.188222	0.377749
rlmH	Ribosomal RNA large subunit methyltransferase H	1.36979	-1.41561	0.526405	0.721488
vapB	Antitoxin VapB	1.36939	4.9207	0.0627343	0.17861
mepS_1	Murein DD-endopeptidase MepS/Murein LD-carboxypeptidase	1.36933	6.56225	0.00278897	0.0165574
glnD	Bifunctional uridylyltransferase/uridylyl-removing enzyme	1.3688	6.26239	0.0128146	0.0553081
rraB	Regulator of ribonuclease activity B	1.36848	5.72662	0.0217012	0.0829452
yidZ_1	HTH-type transcriptional regulator YidZ	1.36846	7.07732	0.000192366	0.00179988
metN_1	Methionine import ATP-binding protein MetN	1.3614	6.20315	0.0117804	0.0521776
yhhQ	Queuosine precursor transporter	1.35841	6.75048	0.00224631	0.0139874
LOCUSTAG_NBEGOLMJ_03147	hypothetical protein	1.35025	4.77044	0.0560472	0.165458
LOCUSTAG_NBEGOLMJ_02235	hypothetical protein	1.34871	4.43729	0.0476978	0.148749
lnt	Apolipoprotein N-acyltransferase	1.34798	-1.4108	0.521166	0.717987
fixB_1	Protein FixB	1.34644	5.49791	0.0304143	0.106013
lpfB_2	putative fimbrial chaperone LpfB	1.34359	6.45253	0.00523681	0.0275464
vsdE	Virulence protein vsdE	1.33936	12.0658	0.141303	0.334795
lpfA	putative major fimbrial subunit LpfA	1.32376	6.49794	0.0110271	0.0496087
pucK	Uric acid permease PucK	1.32198	8.49867	3.25371e-05	0.000394749
LOCUSTAG_NBEGOLMJ_02952	hypothetical protein	1.32025	7.03236	0.00310792	0.0182354
mdtM	Multidrug resistance protein MdtM	1.31885	6.32028	0.0104135	0.0475884
mepS_2	Murein DD-endopeptidase MepS/Murein LD-carboxypeptidase	1.31484	11.5101	0.137751	0.326771
XXX_NBEGOLMJ_04256	hypothetical protein	1.31475	13.4177	0.0171238	0.0626243
mreC	Cell shape-determining protein MreC	1.31222	-0.755629	0.427938	0.632904
dmsC_1	Anaerobic dimethyl sulfoxide reductase chain C	1.31126	5.54131	0.143427	0.315394
benM_1	HTH-type transcriptional regulator BenM	1.3104	6.78451	0.0024583	0.0149365
LOCUSTAG_NBEGOLMJ_00968	26 kDa periplasmic immunogenic protein	1.30151	4.77471	0.0443495	0.140521
XXX_NBEGOLMJ_04066	hypothetical protein	1.30137	12.0877	0.0513531	0.182722
metL	Bifunctional aspartokinase/homoserine dehydrogenase 2	1.30096	6.66507	0.00399267	0.0223792
mzrA	Modulator protein MzrA	1.29902	5.15929	0.0564133	0.166198
ygcS	Inner membrane metabolite transport protein YgcS	1.29885	7.69493	9.29346e-05	0.000958962
maeB	NADP-dependent malic enzyme	1.29426	7.58961	0.00035478	0.00303256
LOCUSTAG_NBEGOLMJ_03089	hypothetical protein	1.29368	7.10543	0.000343568	0.00296367
pyrI	Aspartate carbamoyltransferase regulatory chain	1.29112	6.17613	0.0113789	0.0507665
thyA	Thymidylate synthase	1.28746	-1.37958	0.711952	0.858221
eutQ	Ethanolamine utilization protein EutQ	1.28468	6.11102	0.0104593	0.0477193
mngR	Mannosyl-D-glycerate transport/metabolism system repressor MngR	1.28353	4.56843	0.0906691	0.231505
LOCUSTAG_NBEGOLMJ_00045	hypothetical protein	1.27846	4.87596	0.078835	0.210581
pnuC	Nicotinamide riboside transporter PnuC	1.27574	7.08102	0.00041785	0.00350789
dadA_2	D-amino acid dehydrogenase	1.27526	13.9585	0.0243307	0.10636
lysP	Lysine-specific permease	1.27457	7.45175	0.000189307	0.00178891
mtfA	Protein MtfA	1.27452	13.1004	0.157486	0.411393
cdh	CDP-diacylglycerol pyrophosphatase	1.27416	6.51898	0.0206064	0.0798152
acrR_1	HTH-type transcriptional regulator AcrR	1.27332	3.97365	0.0588531	0.170792
torD_1	Chaperone protein TorD	1.27285	6.20884	0.0189667	0.0744613
speG	Spermidine N(1)-acetyltransferase	1.27241	13.1409	0.0126079	0.0761141
mltG	Endolytic murein transglycosylase	1.26946	12.4902	0.0709418	0.20179
fryB	PTS system fructose-like EIIB component 1	1.26841	6.76845	0.00173824	0.0112522
ispF	2-C-methyl-D-erythritol 2,4-cyclodiphosphate synthase	1.26699	-1.36502	0.71339	0.858573
nanE	Putative N-acetylmannosamine-6-phosphate 2-epimerase	1.26682	6.53632	0.0121895	0.0534321
nlpD_1	Murein hydrolase activator NlpD	1.26385	7.33386	0.00876534	0.0421027
asnS	Asparagine--tRNA ligase	1.26279	-1.5034	1	1
LOCUSTAG_NBEGOLMJ_01053	hypothetical protein	1.26275	7.21958	0.000796521	0.0059557
ubiB	putative protein kinase UbiB	1.26268	0.0313217	0.273061	0.483287
ynfF	putative dimethyl sulfoxide reductase chain YnfF	1.26188	15.2946	3.65664e-06	0.000298017
LOCUSTAG_NBEGOLMJ_02058	hypothetical protein	1.2558	6.56251	0.00405604	0.0226668
metH	Methionine synthase	1.25394	8.28413	7.59805e-05	0.000813947
lon_2	Lon protease	1.25325	6.69075	0.00793205	0.0390989
lldD	L-lactate dehydrogenase	1.24752	7.06583	0.0112021	0.0502592
gatD	Galactitol 1-phosphate 5-dehydrogenase	1.24187	7.87972	0.000492129	0.00401496
LOCUSTAG_NBEGOLMJ_02156	hypothetical protein	1.23753	2.88807	0.0557564	0.164858
aaeX	Protein AaeX	1.23453	5.4644	0.0581963	0.169409
ampD	1,6-anhydro-N-acetylmuramyl-L-alanine amidase AmpD	1.23439	7.26784	0.000395407	0.00334938
mgtA	Magnesium-transporting ATPase, P-type 1	1.23343	7.92241	0.000223826	0.00203336
pduE	Propanediol dehydratase small subunit	1.23228	5.06523	0.160839	0.341759
lsrB	Autoinducer 2-binding protein LsrB	1.23225	6.80574	0.0027857	0.0165574
tus	DNA replication terminus site-binding protein	1.23001	13.7449	0.00782468	0.0529231
LOCUSTAG_NBEGOLMJ_00394	hypothetical protein	1.22911	3.5779	0.20501	0.399918
hisI	Histidine biosynthesis bifunctional protein HisIE	1.22419	5.58264	0.0389912	0.128187
nagA	N-acetylglucosamine-6-phosphate deacetylase	1.22414	6.22895	0.0182333	0.0721847
LOCUSTAG_NBEGOLMJ_00641	hypothetical protein	1.22404	2.19188	0.0961175	0.240517
mipA	MltA-interacting protein	1.22026	15.2011	0.00510521	0.0318325
LOCUSTAG_NBEGOLMJ_01969	hypothetical protein	1.21907	5.91965	0.0340996	0.115539
hha	Hemolysin expression-modulating protein Hha	1.21742	4.60907	0.12054	0.279499
cesT	Tir chaperone	1.21564	4.07535	0.0648613	0.182866
lpxL	Lipid A biosynthesis lauroyltransferase	1.21011	6.19284	0.669426	0.868652
ygfZ	tRNA-modifying protein YgfZ	1.20867	-1.47969	1	1
yojI	ABC transporter ATP-binding/permease protein YojI	1.20715	7.10018	0.000855486	0.00634612
zraR	Transcriptional regulatory protein ZraR	1.20649	6.47188	0.00754942	0.037657
LOCUSTAG_NBEGOLMJ_03728	hypothetical protein	1.20367	1.49786	0.372308	0.580662
nanE2	Putative N-acetylmannosamine-6-phosphate 2-epimerase 2	1.1991	6.21955	0.0543194	0.162586
rarD_2	Protein RarD	1.19858	6.37007	0.0109837	0.0495425
lrp_1	Leucine-responsive regulatory protein	1.19796	5.82577	0.149235	0.323652
folP	Dihydropteroate synthase	1.19783	-1.47011	1	1
narI	Respiratory nitrate reductase 1 gamma chain	1.19704	6.25976	0.015757	0.0654541
ygdR_5	putative lipoprotein YgdR	1.19521	11.6179	0.195128	0.463493
ppc	Phosphoenolpyruvate carboxylase	1.19231	7.89543	0.000181547	0.0017199
sauU_1	putative sulfoacetate transporter SauU	1.1903	6.85388	0.00201617	0.0128734
XXX_NBEGOLMJ_04463	hypothetical protein	1.19024	12.1158	0.190972	0.397858
LOCUSTAG_NBEGOLMJ_02125	hypothetical protein	1.18963	4.65491	0.0795069	0.211475
bssD	Benzylsuccinate synthase activating enzyme	1.18962	5.7247	0.0419015	0.134694
yscU	Yop proteins translocation protein U	1.18861	11.6994	0.180981	0.379316
cdd	Cytidine deaminase	1.18661	6.75554	0.00274856	0.0163952
LOCUSTAG_NBEGOLMJ_00623	hypothetical protein	1.1823	8.20239	0.00020365	0.00188652
hflD	High frequency lysogenization protein HflD	1.18211	6.42444	0.528431	0.683459
phoQ	Virulence sensor histidine kinase PhoQ	1.18113	14.8231	0.0174462	0.080404
XXX_NBEGOLMJ_04149	Sulfofructose kinase	1.17844	11.6174	0.143984	0.333781
LOCUSTAG_NBEGOLMJ_00643	hypothetical protein	1.17714	5.54317	0.0680641	0.189762
grxD	Glutaredoxin 4	1.17611	11.0079	0.224203	0.439783
amiB	N-acetylmuramoyl-L-alanine amidase AmiB	1.17514	7.25206	0.00388494	0.021906
fkpA	FKBP-type peptidyl-prolyl cis-trans isomerase FkpA	1.17363	5.45195	0.0547007	0.162905
aldB	Aldehyde dehydrogenase B	1.17159	8.08712	0.00323465	0.0187563
yihV	Sulfofructose kinase	1.16919	7.11845	0.00114538	0.00799216
alkA	DNA-3-methyladenine glycosylase 2	1.16756	5.24051	0.0569458	0.166932
yhhA	putative protein YhhA	1.1671	6.65104	0.0165603	0.0676992
LOCUSTAG_NBEGOLMJ_01970	hypothetical protein	1.16461	4.75802	0.124327	0.284477
LOCUSTAG_NBEGOLMJ_01911	hypothetical protein	1.16408	7.42671	0.000950464	0.00686122
yehX	Glycine betaine uptake system ATP-binding protein YehX	1.1632	6.08721	0.0345025	0.116589
yrfG	GMP/IMP nucleotidase YrfG	1.15722	6.97268	0.00405063	0.0226668
yeeA	Inner membrane protein YeeA	1.15655	6.75024	0.0077462	0.0384854
LOCUSTAG_NBEGOLMJ_03135	hypothetical protein	1.156	3.25906	0.174287	0.35945
ileS	Isoleucine--tRNA ligase	1.15301	1.64961	0.14358	0.315424
rlmG	Ribosomal RNA large subunit methyltransferase G	1.15148	6.03328	0.0357635	0.119988
argA	Amino-acid acetyltransferase	1.1498	7.5698	0.000787698	0.00592506
pbpC	Penicillin-binding protein 1C	1.14847	7.17825	0.00132122	0.00892699
leuO_1	HTH-type transcriptional regulator LeuO	1.14265	4.93087	0.113751	0.269238
sicP	Chaperone protein sicP	1.13859	3.75957	0.112546	0.267056
queA_2	S-adenosylmethionine:tRNA ribosyltransferase-isomerase	1.13681	12.7035	0.0823654	0.279699
birA	Bifunctional ligase/repressor BirA	1.13468	-1.29488	0.526806	0.721488
nagD	Ribonucleotide monophosphatase NagD	1.13454	6.62732	0.00896325	0.0426726
LOCUSTAG_NBEGOLMJ_02556	hypothetical protein	1.13015	6.06747	0.0232035	0.0867479
LOCUSTAG_NBEGOLMJ_00621	hypothetical protein	1.12977	6.42602	0.0162104	0.0666311
tsgA	Protein TsgA	1.12949	7.55067	0.00132208	0.00892699
pldA	Phospholipase A1	1.12468	7.74347	0.00104545	0.0074048
rhtC_2	Threonine efflux protein	1.11964	5.19885	0.0729295	0.198759
XXX_NBEGOLMJ_04291	hypothetical protein	1.1183	11.9106	0.30041	0.637367
LOCUSTAG_NBEGOLMJ_00448	hypothetical protein	1.11751	5.51558	0.057493	0.167784
ompA	Outer membrane protein A	1.11672	5.73513	0.126276	0.287485
glpT	Glycerol-3-phosphate transporter	1.11648	7.17085	0.0105268	0.0478735
dgoK1	putative 2-dehydro-3-deoxygalactonokinase DgoK1	1.11588	5.86222	0.123437	0.283358
hybF_1	Hydrogenase maturation factor HybF	1.11449	4.41653	0.191847	0.382981
murD	UDP-N-acetylmuramoylalanine--D-glutamate ligase	1.11241	-0.626341	0.520406	0.717923
argG	Argininosuccinate synthase	1.11101	6.89968	0.00588156	0.0305111
yqiJ	Inner membrane protein YqiJ	1.10903	6.08935	0.0612071	0.175457
LOCUSTAG_NBEGOLMJ_03424	hypothetical protein	1.1042	7.35747	0.00385768	0.0218176
loiP	Metalloprotease LoiP	1.09901	6.14913	0.0911943	0.231744
ymiA	putative protein YmiA	1.098	2.32012	0.344301	0.552031
LOCUSTAG_NBEGOLMJ_01795	hypothetical protein	1.09444	5.98842	0.0336273	0.114558
torA	Trimethylamine-N-oxide reductase 1	1.09289	7.50738	0.0112616	0.0503625
kdpB	Potassium-transporting ATPase ATP-binding subunit	1.09263	6.02761	0.0614951	0.175881
ldhA	D-lactate dehydrogenase	1.09261	12.9774	0.0236589	0.110183
LOCUSTAG_NBEGOLMJ_02390	hypothetical protein	1.09231	6.42591	0.101174	0.246927
ilvA	L-threonine dehydratase biosynthetic IlvA	1.09173	7.9456	0.000554082	0.00439642
ilvN	Acetolactate synthase isozyme 1 small subunit	1.09103	4.40177	0.0977983	0.243267
prsE_1	Type I secretion system membrane fusion protein PrsE	1.09025	7.42382	0.001524	0.0100381
yidC	Membrane protein insertase YidC	1.08983	-1.22635	0.715177	0.859011
LOCUSTAG_NBEGOLMJ_00898	hypothetical protein	1.08937	3.58387	0.195486	0.388391
potA_2	Spermidine/putrescine import ATP-binding protein PotA	1.08881	17.9254	2.47285e-06	4.9457e-06
LOCUSTAG_NBEGOLMJ_00289	hypothetical protein	1.08773	4.70259	0.0908996	0.231705
LOCUSTAG_NBEGOLMJ_01457	hypothetical protein	1.08585	6.65155	0.0265203	0.0959989
ispB	Octaprenyl diphosphate synthase	1.08295	1.4781	0.462089	0.663327
menA	1,4-dihydroxy-2-naphthoate octaprenyltransferase	1.0823	6.67793	0.022309	0.0843256
hcr	NADH oxidoreductase HCR	1.08184	7.01207	0.0298567	0.105339
yjjV	putative metal-dependent hydrolase YjjV	1.07775	5.06903	0.0897937	0.229737
lsrA	Autoinducer 2 import ATP-binding protein LsrA	1.07618	8.01859	0.000782088	0.0059065
argC	N-acetyl-gamma-glutamyl-phosphate reductase	1.0736	6.6123	0.0158023	0.0654541
kgtP	Alpha-ketoglutarate permease	1.0724	7.91168	0.00148579	0.00985546
XXX_NBEGOLMJ_04457	hypothetical protein	1.06871	13.684	0.145563	0.334795
ybjO	Inner membrane protein YbjO	1.06845	5.33003	0.117079	0.27367
hypBA1	Non-reducing end beta-L-arabinofuranosidase	1.06762	7.98907	0.000930959	0.00678121
bfd	Bacterioferritin-associated ferredoxin	1.06616	5.6468	0.186954	0.376705
patB	Cystathionine beta-lyase PatB	1.06497	13.7131	0.00323833	0.0310499
XXX_NBEGOLMJ_04025	hypothetical protein	1.06249	11.8779	0.307565	0.540452
yciO	putative protein YciO	1.06196	6.1312	0.041248	0.133277
yciH	putative protein YciH	1.05985	4.07134	0.209794	0.406092
bamC	Outer membrane protein assembly factor BamC	1.05969	6.02504	0.0527129	0.159882
aroG	Phospho-2-dehydro-3-deoxyheptonate aldolase, Phe-sensitive	1.05772	5.75317	0.0982451	0.24344
XXX_NBEGOLMJ_04113	hypothetical protein	1.05645	13.4533	0.027905	0.112354
ytjB	putative inner membrane protein Smp	1.05521	6.87197	0.0112417	0.0503334
trmJ	tRNA (cytidine/uridine-2'-O-)-methyltransferase TrmJ	1.05505	4.49653	0.173425	0.358771
glxK	Glycerate 3-kinase	1.05439	6.32523	0.0363817	0.121305
yhcH_2	putative protein YhcH	1.05377	4.3762	0.137447	0.306243
mgtB	Magnesium-transporting ATPase, P-type 1	1.05362	8.33247	0.00109265	0.00768125
argH	Argininosuccinate lyase	1.0532	6.46315	0.188873	0.378578
truD	tRNA pseudouridine synthase D	1.05317	3.43698	0.232155	0.435563
asrB	Anaerobic sulfite reductase subunit B	1.04949	4.95073	0.149586	0.323889
fixX_1	Ferredoxin-like protein FixX	1.04405	4.43761	0.184833	0.37377
glyQ	Glycine--tRNA ligase alpha subunit	1.04126	-1.38308	1	1
ung	Uracil-DNA glycosylase	1.04065	5.86665	0.0853878	0.222147
mpl	UDP-N-acetylmuramate--L-alanyl-gamma-D-glutamyl- meso-2,6-diaminoheptandioate ligase	1.03729	6.22019	0.0938304	0.236385
LOCUSTAG_NBEGOLMJ_02778	hypothetical protein	1.03697	6.41736	0.0225585	0.0850814
sglT	Sodium/glucose cotransporter	1.0357	7.0514	0.00816183	0.0400534
hybO	Hydrogenase-2 small chain	1.03138	6.90512	0.00570304	0.0298734
yahB	putative HTH-type transcriptional regulator YahB	1.02883	12.8574	0.0647664	0.205093
cheY	Chemotaxis protein CheY	1.02833	2.97259	0.279979	0.492517
XXX_NBEGOLMJ_03910	hypothetical protein	1.0283	12.2957	0.144073	0.398031
metP	Methionine import system permease protein MetP	1.02496	6.46655	0.0284955	0.10198
iraD	Anti-adapter protein IraD	1.01882	5.16728	0.145633	0.318261
ynfE_3	Putative dimethyl sulfoxide reductase chain YnfE	1.01828	14.5031	0.000554144	0.00752712
rhaR_3	HTH-type transcriptional activator RhaR	1.01645	5.81481	0.218697	0.418372
prgH	Protein PrgH	1.01599	6.51205	0.0269653	0.0974221
mdaB	Modulator of drug activity B	1.01564	6.14888	0.0447079	0.141418
uvrD	DNA helicase II	1.01045	7.20149	0.0425948	0.136108
LOCUSTAG_NBEGOLMJ_02535	Putative thiazole biosynthetic enzyme	1.00855	7.00577	0.00664448	0.0340461
fixX_2	Ferredoxin-like protein FixX	1.00717	12.1258	0.263068	0.473522
XXX_NBEGOLMJ_04473	hypothetical protein	1.00696	12.8485	0.255691	0.445973
fdnG_2	Formate dehydrogenase, nitrate-inducible, major subunit	1.00525	12.4244	0.128403	0.367188
lsrG	(4S)-4-hydroxy-5-phosphonooxypentane-2,3-dione isomerase	1.00424	5.15799	0.108632	0.260398
rhaR_6	HTH-type transcriptional activator RhaR	1.0039	7.01519	0.0661316	0.18506
idnD_1	L-idonate 5-dehydrogenase (NAD(P)(+))	1.00267	5.92947	0.0909292	0.231705
xerD_2	Tyrosine recombinase XerD	1.00051	5.4239	0.158753	0.338047
LOCUSTAG_NBEGOLMJ_02934	hypothetical protein	0.992934	2.02155	0.442766	0.6452
tolC_2	Outer membrane protein TolC	0.992551	6.15936	0.064926	0.182911
mpaA	Protein MpaA	0.989617	5.43834	0.1002	0.245666
LOCUSTAG_NBEGOLMJ_02237	hypothetical protein	0.989026	7.83303	0.00233681	0.0143489
yihU	3-sulfolactaldehyde reductase	0.987682	6.24193	0.141898	0.313193
setB	Sugar efflux transporter B	0.984603	6.62394	0.0240879	0.0891678
yrdA	Protein YrdA	0.980872	7.30797	0.0228278	0.0857697
agaC_1	N-acetylgalactosamine permease IIC component 1	0.980434	6.92756	0.0124721	0.0544171
dlgD	2,3-diketo-L-gulonate reductase	0.979138	5.42052	0.134069	0.300638
pstA	Phosphate transport system permease protein PstA	0.976783	2.88738	0.142104	0.313462
wecE	dTDP-4-amino-4,6-dideoxygalactose transaminase	0.976752	6.02821	0.0863021	0.223542
emrD	Multidrug resistance protein D	0.975754	7.26134	0.0486815	0.150898
bioC	Malonyl-[acyl-carrier protein] O-methyltransferase	0.974754	5.9507	0.0856222	0.222393
nlpD_2	Murein hydrolase activator NlpD	0.974544	6.6685	0.0508694	0.155925
LOCUSTAG_NBEGOLMJ_00455	hypothetical protein	0.972784	3.62893	0.306665	0.516048
LOCUSTAG_NBEGOLMJ_02473	hypothetical protein	0.971846	3.08715	0.256208	0.465956
nagC	N-acetylglucosamine repressor	0.969484	5.80371	0.0718592	0.196841
asrA_2	Anaerobic sulfite reductase subunit A	0.968158	4.88104	0.266831	0.477427
LOCUSTAG_NBEGOLMJ_02273	hypothetical protein	0.967988	7.55629	0.0192645	0.0754728
LOCUSTAG_NBEGOLMJ_02567	hypothetical protein	0.966179	4.34929	0.18169	0.36957
LOCUSTAG_NBEGOLMJ_01521	hypothetical protein	0.965249	3.83823	0.267667	0.478468
yijD	Inner membrane protein YijD	0.964412	6.01806	0.0607149	0.174179
XXX_NBEGOLMJ_04020	hypothetical protein	0.962273	11.6403	0.291223	0.521641
ytfJ	putative protein YtfJ	0.956603	4.71806	0.26673	0.477427
pepB	Peptidase B	0.954381	6.24282	0.0618675	0.176543
XXX_NBEGOLMJ_03917	hypothetical protein	0.953358	12.7859	0.0738452	0.261669
pheT	Phenylalanine--tRNA ligase beta subunit	0.95163	5.64527	1	1
argF	Ornithine carbamoyltransferase	0.951233	5.71526	0.258793	0.469181
ansB_1	L-asparaginase 2	0.948649	6.67269	0.0339675	0.115275
LOCUSTAG_NBEGOLMJ_02118	hypothetical protein	0.947306	6.01202	0.0571948	0.1674
higB2	Toxin HigB-2	0.944136	4.96233	0.179445	0.366192
LOCUSTAG_NBEGOLMJ_03636	hypothetical protein	0.943718	3.96885	0.368952	0.57842
LOCUSTAG_NBEGOLMJ_00032	hypothetical protein	0.943146	5.03436	0.152197	0.328357
mrr	Mrr restriction system protein	0.941604	5.63347	0.110614	0.263054
catM	HTH-type transcriptional regulator CatM	0.940916	5.82717	0.0942632	0.23714
emtA	Endo-type membrane-bound lytic murein transglycosylase A	0.940407	6.75224	0.0266861	0.0965061
LOCUSTAG_NBEGOLMJ_00803	hypothetical protein	0.940066	5.86248	0.268862	0.479469
ybdO_2	putative HTH-type transcriptional regulator YbdO	0.939071	4.52889	0.317185	0.528754
gntU	Low-affinity gluconate transporter	0.938854	6.06106	0.0637929	0.18053
LOCUSTAG_NBEGOLMJ_03395	IS66 family transposase ISSfl3	0.937593	3.84426	0.172066	0.356944
LOCUSTAG_NBEGOLMJ_02854	hypothetical protein	0.933305	5.7201	0.10167	0.247576
sptP	Secreted effector protein SptP	0.931334	7.27039	0.010356	0.0473831
LOCUSTAG_NBEGOLMJ_01693	hypothetical protein	0.930108	7.03783	0.0172559	0.0694856
LOCUSTAG_NBEGOLMJ_02353	hypothetical protein	0.929126	5.73094	0.116077	0.27272
cysP	Thiosulfate-binding protein	0.925553	5.58072	0.15294	0.329253
dtpC	Dipeptide and tripeptide permease C	0.924758	7.5595	0.0204082	0.0791292
yciK	putative oxidoreductase YciK	0.923187	5.49963	0.151906	0.328344
metR	HTH-type transcriptional regulator MetR	0.921926	5.46124	0.115161	0.271378
sgrR_1	HTH-type transcriptional regulator SgrR	0.920706	7.32275	0.00900068	0.0426971
yjfC	Putative acid--amine ligase YjfC	0.919437	6.98407	0.0173545	0.0697131
ttuB_2	Putative tartrate transporter	0.918667	7.34205	0.00717352	0.036069
ytfP	Gamma-glutamylcyclotransferase family protein YtfP	0.915845	7.46319	0.0366841	0.121988
dgoA	2-dehydro-3-deoxy-6-phosphogalactonate aldolase	0.912723	5.76414	0.136584	0.304862
LOCUSTAG_NBEGOLMJ_02695	hypothetical protein	0.912394	7.8318	0.0232389	0.0867941
ascD	CDP-6-deoxy-L-threo-D-glycero-4-hexulose-3- dehydrase reductase	0.912132	7.21655	0.0439654	0.139893
rcsB_3	Transcriptional regulatory protein RcsB	0.910569	13.4082	0.209898	0.40365
fnr	Fumarate and nitrate reduction regulatory protein	0.910256	4.22734	0.17091	0.355268
yecS_3	L-cystine transport system permease protein YecS	0.90952	11.3245	0.319613	0.554223
LOCUSTAG_NBEGOLMJ_00292	hypothetical protein	0.908434	6.89071	0.0180468	0.0717485
rbsK_2	Ribokinase	0.907206	6.56103	0.053365	0.160693
LOCUSTAG_NBEGOLMJ_02993	hypothetical protein	0.906516	5.47682	0.142971	0.314821
rlpA	Endolytic peptidoglycan transglycosylase RlpA	0.900854	7.71633	0.011458	0.0510588
aceA	Isocitrate lyase	0.899419	6.3875	0.141368	0.312388
LOCUSTAG_NBEGOLMJ_03871	hypothetical protein	0.89935	3.85932	0.220904	0.421523
ygbT	CRISPR-associated endonuclease Cas1	0.897338	6.43687	0.0992222	0.244705
LOCUSTAG_NBEGOLMJ_02083	hypothetical protein	0.89726	6.42323	0.091176	0.231744
XXX_NBEGOLMJ_04507	hypothetical protein	0.895426	12.605	0.334972	0.54615
pilQ	Type IV pilus biogenesis and competence protein PilQ	0.89524	7.54059	0.00835248	0.0407362
ugpQ	Glycerophosphodiester phosphodiesterase, cytoplasmic	0.893669	5.51904	0.243498	0.449361
zapE	Cell division protein ZapE	0.891607	6.77702	0.0290274	0.10309
LOCUSTAG_NBEGOLMJ_00143	hypothetical protein	0.890052	6.54179	0.0597067	0.172471
LOCUSTAG_NBEGOLMJ_03360	hypothetical protein	0.888827	4.92513	0.165492	0.348497
purN	Phosphoribosylglycinamide formyltransferase	0.888666	5.08397	0.213102	0.409334
ubiF	2-octaprenyl-3-methyl-6-methoxy-1,4-benzoquinol hydroxylase	0.885437	1.48352	0.398062	0.604894
gltS	Sodium/glutamate symporter	0.883418	6.94031	0.0209461	0.0807155
ttdA_2	L(+)-tartrate dehydratase subunit alpha	0.882268	5.70447	0.140579	0.311011
ygiC	Putative acid--amine ligase YgiC	0.881082	7.0404	0.075084	0.202867
fbaA_2	putative fructose-bisphosphate aldolase	0.877621	13.737	0.29632	0.523498
cadA	Inducible lysine decarboxylase	0.877264	8.32564	0.00640096	0.0330011
ilvD_1	Dihydroxy-acid dehydratase	0.874431	7.44815	0.0131754	0.0566315
yqjE	Inner membrane protein YqjE	0.874136	4.07793	0.188587	0.37828
dam_1	DNA adenine methylase	0.873857	6.19071	0.106954	0.25736
uppP	Undecaprenyl-diphosphatase	0.873453	5.79099	0.132883	0.299086
ytfE	Iron-sulfur cluster repair protein YtfE	0.871743	6.25097	0.14795	0.3222
lysC	Lysine-sensitive aspartokinase 3	0.871554	7.07419	0.0460705	0.144634
rhaB	Rhamnulokinase	0.870605	5.99359	0.100506	0.245942
norR_2	Anaerobic nitric oxide reductase transcription regulator NorR	0.868614	6.87879	0.0648388	0.182866
fliF	Flagellar M-ring protein	0.862783	6.40703	0.0561328	0.165581
LOCUSTAG_NBEGOLMJ_00636	hypothetical protein	0.86112	4.52058	0.182791	0.371207
ail_4	Attachment invasion locus protein	0.859817	14.2665	0.175245	0.386571
hybB	putative Ni/Fe-hydrogenase 2 b-type cytochrome subunit	0.858768	6.98434	0.0207593	0.0800777
sxy	Protein Sxy	0.857975	4.59138	0.201081	0.394415
aspA	Aspartate ammonia-lyase	0.855666	7.44063	0.0343759	0.116266
LOCUSTAG_NBEGOLMJ_01927	hypothetical protein	0.854991	5.74775	0.228366	0.430087
XXX_NBEGOLMJ_04416	hypothetical protein	0.85432	11.4495	0.405032	0.604696
pepE	Peptidase E	0.848742	4.63246	0.206227	0.401667
LOCUSTAG_NBEGOLMJ_02085	hypothetical protein	0.847631	3.35141	0.333785	0.542978
bcsZ	Endoglucanase	0.846198	5.1544	0.323579	0.533717
srlB	PTS system glucitol/sorbitol-specific EIIA component	0.843818	2.77251	0.398986	0.606053
sdhL	Shikimate dehydrogenase-like protein	0.843275	7.48204	0.0169366	0.0684929
fliH	Flagellar assembly protein FliH	0.840431	6.88803	0.031869	0.110064
actP_1	Cation/acetate symporter ActP	0.839851	6.85103	0.0511639	0.156445
XXX_NBEGOLMJ_04311	hypothetical protein	0.839513	12.3614	0.317872	0.637367
XXX_NBEGOLMJ_04272	hypothetical protein	0.838373	11.5128	0.378914	0.692871
cyoC	Cytochrome bo(3) ubiquinol oxidase subunit 3	0.836416	5.38272	0.186641	0.376384
yfiF	putative tRNA/rRNA methyltransferase YfiF	0.836387	6.01664	0.0981276	0.24344
rbsR	Ribose operon repressor	0.835754	6.61487	0.098374	0.24344
truB	tRNA pseudouridine synthase B	0.83531	6.99947	0.0473312	0.147835
yedA	putative inner membrane transporter YedA	0.8351	6.5394	0.0671544	0.187365
dnaA	Chromosomal replication initiator protein DnaA	0.83403	-0.578344	0.958759	1
LOCUSTAG_NBEGOLMJ_02397	hypothetical protein	0.833708	4.89999	0.373952	0.582616
proP_1	Proline/betaine transporter	0.833208	6.91588	0.0658643	0.184834
LOCUSTAG_NBEGOLMJ_01175	hypothetical protein	0.831256	4.86383	0.303521	0.513053
tomB	Hha toxicity modulator TomB	0.828665	6.47971	0.0791622	0.211155
mdoC	Glucans biosynthesis protein C	0.827035	13.9642	0.165848	0.42457
siaM	Sialic acid TRAP transporter large permease protein SiaM	0.826461	6.704	0.101703	0.247576
LOCUSTAG_NBEGOLMJ_02724	hypothetical protein	0.823773	6.93733	0.0330787	0.113202
vapC	tRNA(fMet)-specific endonuclease VapC	0.823175	5.44846	0.285761	0.495514
sseJ	Secreted effector protein SseJ	0.823106	11.1329	0.255245	0.514711
metAS	Homoserine O-succinyltransferase	0.822495	6.81728	0.0704089	0.194568
ycaC_1	putative hydrolase YcaC	0.822133	7.82597	0.0110024	0.0495569
rhaR_1	HTH-type transcriptional activator RhaR	0.820319	3.26559	0.30878	0.517984
ndk	Nucleoside diphosphate kinase	0.819723	4.47897	0.304181	0.513706
XXX_NBEGOLMJ_04502	hypothetical protein	0.819559	13.9788	0.200671	0.40365
baeR	Transcriptional regulatory protein BaeR	0.81711	5.94291	0.208091	0.40446
sufC	putative ATP-dependent transporter SufC	0.816487	12.7721	0.116322	0.301649
bcsA	Cellulose synthase catalytic subunit [UDP-forming]	0.81426	7.83389	0.0102737	0.0470637
XXX_NBEGOLMJ_04018	hypothetical protein	0.813108	11.9734	0.249325	0.514431
LOCUSTAG_NBEGOLMJ_00625	hypothetical protein	0.813079	4.02351	0.258149	0.468807
ilvG	Acetolactate synthase isozyme 2 large subunit	0.811646	7.95355	0.0126083	0.054884
LOCUSTAG_NBEGOLMJ_02380	hypothetical protein	0.811579	5.92652	0.174025	0.359423
acrR_2	HTH-type transcriptional regulator AcrR	0.810579	5.88693	0.136172	0.304486
glxR	2-hydroxy-3-oxopropionate reductase	0.80885	6.0008	0.13253	0.29847
metQ_2	D-methionine-binding lipoprotein MetQ	0.805617	6.49484	0.098899	0.244068
hisF	Imidazole glycerol phosphate synthase subunit HisF	0.803838	4.12441	0.393881	0.599752
yddG	Methyl viologen resistance protein YddG	0.799364	12.7411	0.232164	0.491464
acrZ	Multidrug efflux pump accessory protein AcrZ	0.798757	3.48226	0.450457	0.652859
argO	Arginine exporter protein ArgO	0.795713	4.90158	0.23253	0.435748
LOCUSTAG_NBEGOLMJ_00309	hypothetical protein	0.793704	7.17224	0.0574685	0.167784
LOCUSTAG_NBEGOLMJ_00486	hypothetical protein	0.793347	2.92259	0.369885	0.578917
LOCUSTAG_NBEGOLMJ_02404	hypothetical protein	0.792252	3.96713	0.302297	0.512597
mgrB	PhoP/PhoQ regulator MgrB	0.789499	2.27436	0.465495	0.666182
eutL	Ethanolamine utilization protein EutL	0.787374	7.37068	0.0279251	0.100312
mobB	Molybdopterin-guanine dinucleotide biosynthesis adapter protein	0.787348	5.13553	0.236767	0.441488
LOCUSTAG_NBEGOLMJ_01678	hypothetical protein	0.786719	6.1653	0.116398	0.272836
LOCUSTAG_NBEGOLMJ_00459	Ferredoxin--NADP reductase	0.7857	7.4099	0.0210664	0.0809302
nudB	Dihydroneopterin triphosphate diphosphatase	0.785591	4.67197	0.420188	0.624636
rhaS_2	HTH-type transcriptional activator RhaS	0.785491	5.82928	0.272058	0.482419
LOCUSTAG_NBEGOLMJ_02045	hypothetical protein	0.785076	4.38796	0.284429	0.49479
rcsA_1	Transcriptional regulatory protein RcsA	0.78445	7.24364	0.0242321	0.0895255
LOCUSTAG_NBEGOLMJ_02413	hypothetical protein	0.783906	7.35551	0.0300881	0.105857
LOCUSTAG_NBEGOLMJ_02805	hypothetical protein	0.783086	2.83614	0.385725	0.593337
yjiK_1	putative protein YjiK	0.782858	6.26578	0.135779	0.303787
yidA_2	Sugar phosphatase YidA	0.782428	6.34665	0.127384	0.289656
ycjX	putative protein YcjX	0.782066	6.94603	0.0402842	0.130611
cysE_1	Serine acetyltransferase	0.781282	5.1592	0.216702	0.415189
yhjE	Inner membrane metabolite transport protein YhjE	0.780966	6.80814	0.0553621	0.16408
yeaD	Putative glucose-6-phosphate 1-epimerase	0.777689	14.3542	0.166045	0.352243
LOCUSTAG_NBEGOLMJ_02450	hypothetical protein	0.772996	7.06104	0.0351935	0.118431
spaL	putative ATP synthase SpaL	0.769676	5.5324	0.258854	0.469181
comM	Competence protein ComM	0.769593	8.00355	0.0156512	0.0651152
glpC	Anaerobic glycerol-3-phosphate dehydrogenase subunit C	0.769106	6.77549	0.099524	0.244807
LOCUSTAG_NBEGOLMJ_01659	hypothetical protein	0.768974	7.06929	0.0392081	0.128787
sbmC	DNA gyrase inhibitor	0.766953	2.33562	0.262078	0.473116
thiH	2-iminoacetate synthase	0.762297	7.24881	0.0385539	0.127082
truC	tRNA pseudouridine synthase C	0.762212	4.62867	0.30841	0.517732
glpG	Rhomboid protease GlpG	0.759586	6.25054	0.108709	0.260398
cybB	Cytochrome b561	0.759023	12.6229	0.196203	0.463493
pdeD	putative cyclic di-GMP phosphodiesterase PdeD	0.757457	7.12872	0.10937	0.261169
LOCUSTAG_NBEGOLMJ_03477	hypothetical protein	0.754183	5.95948	0.148305	0.322599
LOCUSTAG_NBEGOLMJ_03280	hypothetical protein	0.752292	1.59389	0.716127	0.859585
clsA	Cardiolipin synthase A	0.752033	7.03402	0.0401199	0.130191
yjaB_2	putative N-acetyltransferase YjaB	0.751978	5.29954	0.37959	0.58799
LOCUSTAG_NBEGOLMJ_01636	hypothetical protein	0.751423	7.07483	0.053133	0.160693
LOCUSTAG_NBEGOLMJ_02268	hypothetical protein	0.751184	4.21058	0.379832	0.588121
nupG_2	Nucleoside permease NupG	0.749884	6.58965	0.184848	0.37377
rfbJ	CDP-abequose synthase	0.749628	4.61537	0.412626	0.617297
yhaK	Pirin-like protein YhaK	0.748464	6.77996	0.175118	0.360688
LOCUSTAG_NBEGOLMJ_01945	hypothetical protein	0.74829	4.55515	0.381482	0.589949
LOCUSTAG_NBEGOLMJ_00222	hypothetical protein	0.74737	4.99186	0.327978	0.537015
ydiV_1	Putative anti-FlhC(2)FlhD(4) factor YdiV	0.747338	5.41032	0.253209	0.46274
dcuR	Transcriptional regulatory protein DcuR	0.746761	6.74284	0.0687251	0.190906
csgC	Curli assembly protein CsgC	0.74656	12.1966	0.415586	0.73107
tctD	Transcriptional regulatory protein tctD	0.746481	5.7649	0.284102	0.49445
pyrB	Aspartate carbamoyltransferase catalytic subunit	0.74608	7.04257	0.0495868	0.152929
LOCUSTAG_NBEGOLMJ_01168	hypothetical protein	0.739996	4.56679	0.421503	0.625355
galR	HTH-type transcriptional regulator GalR	0.73928	6.72556	0.126263	0.287485
XXX_NBEGOLMJ_04514	hypothetical protein	0.737594	14.5486	0.0576427	0.187965
rhaS_1	HTH-type transcriptional activator RhaS	0.737393	5.79069	0.179589	0.366288
LOCUSTAG_NBEGOLMJ_01828	hypothetical protein	0.737059	5.4171	0.225416	0.427012
LOCUSTAG_NBEGOLMJ_02697	hypothetical protein	0.733719	3.77804	0.383307	0.59107
ynfM_2	Inner membrane transport protein YnfM	0.732189	14.142	0.100808	0.276878
ybhQ	Inner membrane protein YbhQ	0.730397	4.55661	0.277686	0.489857
XXX_NBEGOLMJ_04026	hypothetical protein	0.728184	12.6918	0.274601	0.521641
hybC	Hydrogenase-2 large chain	0.727209	8.08507	0.0396225	0.129505
modE	Transcriptional regulator ModE	0.726878	6.34299	0.123374	0.283358
recG	ATP-dependent DNA helicase RecG	0.726249	6.86502	0.0727623	0.198528
LOCUSTAG_NBEGOLMJ_02445	hypothetical protein	0.725814	2.58115	0.439218	0.641764
prlC	Oligopeptidase A	0.72526	6.97804	0.0617332	0.176294
yajR	Inner membrane transport protein YajR	0.723406	6.87021	0.0867661	0.22428
cysQ	3'(2'),5'-bisphosphate nucleotidase CysQ	0.723381	4.89865	0.404886	0.611229
LOCUSTAG_NBEGOLMJ_03722	hypothetical protein	0.722987	6.00889	0.239574	0.444737
ppiC	Peptidyl-prolyl cis-trans isomerase C	0.722451	5.22023	0.290453	0.499267
chuR_3	Anaerobic sulfatase-maturating enzyme	0.721948	15.1569	0.157171	0.352243
pbpG	D-alanyl-D-alanine endopeptidase	0.720854	6.35072	0.180524	0.367724
csgD	CsgBAC operon transcriptional regulatory protein	0.719663	12.342	0.323962	0.637956
cysN	Sulfate adenylyltransferase subunit 1	0.719622	7.81124	0.0568804	0.166932
seqA	Negative modulator of initiation of replication	0.718853	5.28	0.265895	0.476433
glgX_1	Glycogen debranching enzyme	0.718645	7.81978	0.0336924	0.114676
narZ	Respiratory nitrate reductase 2 alpha chain	0.717559	15.3626	0.00465675	0.0361452
purA	Adenylosuccinate synthetase	0.717432	2.97872	0.449079	0.651364
LOCUSTAG_NBEGOLMJ_00927	hypothetical protein	0.71732	5.90276	0.19122	0.382135
LOCUSTAG_NBEGOLMJ_01706	hypothetical protein	0.716482	7.23099	0.0632456	0.179506
yebC	putative transcriptional regulatory protein YebC	0.714331	3.72401	0.496857	0.697009
yohC	Inner membrane protein YohC	0.712888	6.5559	0.15216	0.328357
cptA	Phosphoethanolamine transferase CptA	0.711854	8.67995	0.0301802	0.105955
trmL_2	tRNA (cytidine(34)-2'-O)-methyltransferase	0.709229	6.16312	0.190337	0.380776
gyrA	DNA gyrase subunit A	0.704827	-1.18578	1	1
alr_2	Alanine racemase, biosynthetic	0.703326	4.85085	0.331974	0.540967
purH	Bifunctional purine biosynthesis protein PurH	0.70046	7.70899	0.0614555	0.175881
xanP	Xanthine permease XanP	0.700455	7.75977	0.046352	0.145396
LOCUSTAG_NBEGOLMJ_03379	hypothetical protein	0.699498	7.78824	0.0303533	0.106013
ydjJ	putative zinc-type alcohol dehydrogenase-like protein YdjJ	0.698092	13.8501	0.219226	0.438451
trmA	tRNA/tmRNA (uracil-C(5))-methyltransferase	0.697404	7.92419	0.0363049	0.121243
XXX_NBEGOLMJ_04504	Invasin	0.697151	13.7093	0.327406	0.54615
nanR_2	Transcriptional regulator NanR	0.695195	11.6861	0.503236	0.701149
LOCUSTAG_NBEGOLMJ_03355	hypothetical protein	0.69403	6.51592	0.118252	0.275554
XXX_NBEGOLMJ_04257	hypothetical protein	0.692494	13.1154	0.318684	0.637367
etfB	Electron transfer flavoprotein subunit beta	0.691783	2.54441	0.411181	0.615762
ybbH	putative HTH-type transcriptional regulator YbbH	0.691745	6.87726	0.0681928	0.18998
eutS	Ethanolamine utilization protein EutS	0.691691	3.54114	0.43839	0.64155
LOCUSTAG_NBEGOLMJ_03623	hypothetical protein	0.69167	4.7208	0.370532	0.578967
frwD	PTS system fructose-like EIIB component 3	0.691058	6.91121	0.116738	0.273245
LOCUSTAG_NBEGOLMJ_00420	hypothetical protein	0.689747	5.21732	0.266272	0.476881
speC	Constitutive ornithine decarboxylase	0.689745	8.03101	0.0302528	0.105955
modA	Molybdate-binding protein ModA	0.687654	6.20707	0.225681	0.42717
baeS	Signal transduction histidine-protein kinase BaeS	0.68547	7.2384	0.0704703	0.194595
gpmI	2,3-bisphosphoglycerate-independent phosphoglycerate mutase	0.685456	6.58704	0.140675	0.311041
LOCUSTAG_NBEGOLMJ_02540	hypothetical protein	0.685252	5.65598	0.408777	0.614409
yihD	Protein YihD	0.685221	4.29534	0.283055	0.49445
eutC	Ethanolamine ammonia-lyase light chain	0.678789	5.3395	0.30337	0.513028
XXX_NBEGOLMJ_03915	hypothetical protein	0.677779	11.8736	0.441156	0.689409
LOCUSTAG_NBEGOLMJ_02618	hypothetical protein	0.677235	6.34676	0.173519	0.358771
flgE	Flagellar hook protein FlgE	0.67575	14.224	0.119493	0.332503
LOCUSTAG_NBEGOLMJ_00634	hypothetical protein	0.675747	4.77892	0.430273	0.634611
moaC	Cyclic pyranopterin monophosphate synthase	0.672394	4.78612	0.435624	0.639297
xerC	Tyrosine recombinase XerC	0.669362	4.52066	0.511139	0.709632
mukB	Chromosome partition protein MukB	0.668701	0.735546	0.675243	0.833688
yohK_2	Inner membrane protein YohK	0.667841	6.03359	0.283051	0.49445
ydcY	putative protein YdcY	0.667231	10.9159	0.44798	0.689409
recJ	Single-stranded-DNA-specific exonuclease RecJ	0.666228	6.98833	0.156904	0.334913
cedA	Cell division activator CedA	0.665862	12.7363	0.283363	0.509093
moaA	GTP 3',8-cyclase	0.662237	6.3775	0.156216	0.333823
yfeX	putative deferrochelatase/peroxidase YfeX	0.661655	5.34656	0.29804	0.508013
rspB	Starvation-sensing protein RspB	0.660639	12.7809	0.245865	0.513794
hybD	Hydrogenase 2 maturation protease	0.660456	5.6837	0.262157	0.473116
aroH	Phospho-2-dehydro-3-deoxyheptonate aldolase, Trp-sensitive	0.660147	13.0417	0.177117	0.376375
adeP	Adenine permease AdeP	0.659628	7.01534	0.0714964	0.196351
hspQ	Heat shock protein HspQ	0.658154	6.02792	0.368308	0.577892
lsrF	3-hydroxy-5-phosphonooxypentane-2,4-dione thiolase	0.655806	6.4366	0.188953	0.378578
LOCUSTAG_NBEGOLMJ_02478	hypothetical protein	0.655074	5.61458	0.269153	0.479469
cutD	Choline trimethylamine-lyase activating enzyme	0.654433	5.85986	0.219437	0.419574
LOCUSTAG_NBEGOLMJ_02775	hypothetical protein	0.653039	7.23619	0.0825763	0.216878
comR	HTH-type transcriptional repressor ComR	0.652029	12.4769	0.431603	0.73107
sad_1	Succinate semialdehyde dehydrogenase [NAD(P)+] Sad	0.651199	6.80031	0.138596	0.307864
zapD	Cell division protein ZapD	0.650145	6.93714	0.162793	0.344868
ydjM	Inner membrane protein YdjM	0.644253	12.7396	0.309476	0.537778
repB	RepFIB replication protein A	0.643181	13.3794	0.405039	0.610052
cysC	Adenylyl-sulfate kinase	0.642806	6.15061	0.197237	0.389985
trg_2	Methyl-accepting chemotaxis protein III	0.642619	13.4754	0.0899224	0.29913
LOCUSTAG_NBEGOLMJ_02333	hypothetical protein	0.64199	6.10218	0.252627	0.462254
ygeA	Putative racemase YgeA	0.640273	6.46165	0.159542	0.339388
XXX_NBEGOLMJ_04120	hypothetical protein	0.639693	12.7529	0.381271	0.589353
LOCUSTAG_NBEGOLMJ_02378	hypothetical protein	0.638971	6.39536	0.160737	0.341736
eutB	Ethanolamine ammonia-lyase heavy chain	0.638868	7.22133	0.155766	0.33306
ddrA_1	Diol dehydratase-reactivating factor alpha subunit	0.637786	7.40949	0.0641103	0.181292
LOCUSTAG_NBEGOLMJ_03570	hypothetical protein	0.636484	4.81035	0.463974	0.664764
tfaE_2	Prophage tail fiber assembly protein TfaE	0.635733	5.75959	0.270115	0.480105
glnQ_2	Glutamine transport ATP-binding protein GlnQ	0.633872	4.69154	0.468459	0.66966
XXX_NBEGOLMJ_04124	hypothetical protein	0.632617	9.11175	0.615932	0.817112
frdC	Fumarate reductase subunit C	0.632174	5.91552	0.232316	0.435563
gnsA	Protein GnsA	0.629947	2.68645	0.654663	0.822099
dacC	D-alanyl-D-alanine carboxypeptidase DacC	0.629745	6.40886	0.187622	0.376929
cvrA	K(+)/H(+) antiporter NhaP2	0.62921	7.78134	0.0549617	0.16315
dgaR_1	Transcriptional regulatory protein DagR	0.629105	8.33114	0.0397072	0.129505
XXX_NBEGOLMJ_03968	hypothetical protein	0.629005	14.2133	0.034429	0.140298
LOCUSTAG_NBEGOLMJ_03656	hypothetical protein	0.628316	6.25096	0.210172	0.406224
pdxB	Erythronate-4-phosphate dehydrogenase	0.627864	6.09141	0.280862	0.493378
LOCUSTAG_NBEGOLMJ_02980	hypothetical protein	0.625871	6.91789	0.169319	0.353194
citX_1	Apo-citrate lyase phosphoribosyl-dephospho-CoA transferase	0.625803	4.72921	0.364287	0.574634
bioF	8-amino-7-oxononanoate synthase	0.622843	6.08488	0.232305	0.435563
yjjG	Pyrimidine 5'-nucleotidase YjjG	0.622441	6.98348	0.0875801	0.225763
yeiR	Zinc-binding GTPase YeiR	0.622384	6.03657	0.276404	0.487825
tldD	Metalloprotease TldD	0.622323	7.11963	0.0880011	0.226383
ybfF	Esterase YbfF	0.620349	6.49806	0.161196	0.342133
ydhC	Inner membrane transport protein YdhC	0.615331	13.5239	0.216795	0.430775
sufS	Cysteine desulfurase	0.614235	13.0352	0.358666	0.589353
LOCUSTAG_NBEGOLMJ_01017	hypothetical protein	0.613936	5.04693	0.42845	0.633164
glyA1	Serine hydroxymethyltransferase 1	0.61068	3.61611	0.436288	0.63947
invA	Invasion protein InvA	0.610645	7.26866	0.13376	0.300522
katE	Catalase HPII	0.610442	15.4056	0.12736	0.313958
rcnA	Nickel/cobalt efflux system RcnA	0.610208	6.56449	0.18732	0.376929
gabR_2	HTH-type transcriptional regulatory protein GabR	0.606875	6.24136	0.335725	0.544025
ydcP_2	putative protease YdcP	0.605412	13.8866	0.204856	0.47106
XXX_NBEGOLMJ_03980	hypothetical protein	0.603371	13.19	0.186487	0.463493
fpr	Flavodoxin/ferredoxin--NADP reductase	0.602217	4.34677	0.526937	0.721488
nfo	Endonuclease 4	0.600941	4.78748	0.485091	0.686504
XXX_NBEGOLMJ_04383	putative oxidoreductase	0.600041	14.0987	0.352757	0.558093
yvoA_2	HTH-type transcriptional repressor YvoA	0.59993	5.73535	0.302883	0.513028
ybbW	Putative allantoin permease	0.597163	6.05574	0.25752	0.46789
murJ	putative lipid II flippase MurJ	0.596388	8.43467	1	1
rocC	Amino-acid permease RocC	0.596097	7.59479	0.124389	0.284477
appX	Putative cytochrome bd-II ubiquinol oxidase subunit AppX	0.59506	2.88221	0.568819	0.756224
ybbN	putative protein YbbN	0.594339	5.70077	0.3575	0.56613
radD	Putative DNA repair helicase RadD	0.594106	6.98503	0.140165	0.31046
gudP_1	putative glucarate transporter	0.593975	7.15784	0.120884	0.279955
pabB	Aminodeoxychorismate synthase component 1	0.593136	6.52759	0.240005	0.445317
yhjR	Protein YhjR	0.590788	4.95164	0.406185	0.612043
LOCUSTAG_NBEGOLMJ_00188	hypothetical protein	0.590557	5.75515	0.279865	0.492517
nadA	Quinolinate synthase A	0.589179	6.8198	0.236011	0.440623
rbsA	Ribose import ATP-binding protein RbsA	0.588936	7.14809	0.12199	0.281821
LOCUSTAG_NBEGOLMJ_01522	hypothetical protein	0.586897	6.28716	0.242502	0.448458
LOCUSTAG_NBEGOLMJ_02309	hypothetical protein	0.585954	7.43997	0.101414	0.247319
argD	Acetylornithine/succinyldiaminopimelate aminotransferase	0.58592	7.40998	0.109211	0.260955
LOCUSTAG_NBEGOLMJ_00120	hypothetical protein	0.585404	4.52377	0.407473	0.613248
uvrA	UvrABC system protein A	0.583997	7.85856	0.122934	0.283132
gdhA_1	Glutamate dehydrogenase	0.581828	6.91467	0.136691	0.30492
carA	Carbamoyl-phosphate synthase small chain	0.581818	6.32484	0.210752	0.406224
LOCUSTAG_NBEGOLMJ_01587	hypothetical protein	0.58144	5.94467	0.269021	0.479469
LOCUSTAG_NBEGOLMJ_00352	hypothetical protein	0.578303	6.10988	0.319266	0.529669
LOCUSTAG_NBEGOLMJ_01898	hypothetical protein	0.578302	6.73715	0.303039	0.513028
polB	DNA polymerase II	0.576899	7.04149	0.148933	0.323404
XXX_NBEGOLMJ_03920	hypothetical protein	0.576189	12.6837	0.289229	0.521641
narL_2	Nitrate/nitrite response regulator protein NarL	0.57573	5.59161	0.366475	0.576217
cutC_1	Choline trimethylamine-lyase	0.575221	7.95474	0.105372	0.254501
yecS_2	L-cystine transport system permease protein YecS	0.574648	10.4034	0.53944	0.703429
LOCUSTAG_NBEGOLMJ_01540	hypothetical protein	0.573898	4.42108	0.386878	0.593925
rhaA	L-rhamnose isomerase	0.573849	5.90242	0.290331	0.499267
yadH	Inner membrane transport permease YadH	0.573421	5.90919	0.486937	0.688226
clpP	ATP-dependent Clp protease proteolytic subunit	0.572765	4.34707	0.469346	0.670418
yceM	Putative oxidoreductase YceM	0.570477	13.8234	0.281523	0.621292
panB	3-methyl-2-oxobutanoate hydroxymethyltransferase	0.570138	3.8972	0.535838	0.728784
LOCUSTAG_NBEGOLMJ_02358	hypothetical protein	0.569527	5.16812	0.370494	0.578967
yjgN	Inner membrane protein YjgN	0.56827	7.12812	0.110489	0.263007
gabT	4-aminobutyrate aminotransferase GabT	0.568217	6.90032	0.175607	0.361132
flgC	Flagellar basal-body rod protein FlgC	0.568188	12.11	0.472394	0.746499
LOCUSTAG_NBEGOLMJ_00326	Epimerase family protein	0.567665	5.43726	0.33274	0.541746
rssB	Regulator of RpoS	0.567189	6.66258	0.195465	0.388391
allR	HTH-type transcriptional repressor AllR	0.566354	6.94735	0.124706	0.284946
argR_2	Arginine repressor	0.565905	5.87469	0.368509	0.577965
psiE	Protein PsiE	0.56567	5.45731	0.408254	0.613931
gudP_2	putative glucarate transporter	0.563421	6.99539	0.224754	0.426703
gpmA	2,3-bisphosphoglycerate-dependent phosphoglycerate mutase	0.560257	5.71231	0.501755	0.701003
LOCUSTAG_NBEGOLMJ_00349	hypothetical protein	0.558565	6.4586	0.439189	0.641764
bcsB	Cyclic di-GMP-binding protein	0.557893	8.10193	0.0976851	0.243171
allS_2	HTH-type transcriptional activator AllS	0.556759	6.34048	0.386168	0.593534
XXX_NBEGOLMJ_04378	D-arabitol-phosphate dehydrogenase	0.55523	13.3176	0.516966	0.683459
selD	Selenide, water dikinase	0.555187	13.2975	0.363869	0.563368
malP_2	Maltodextrin phosphorylase	0.555089	8.80728	0.0921411	0.233362
rhaS_5	HTH-type transcriptional activator RhaS	0.554946	12.962	0.262189	0.473522
mreD	Rod shape-determining protein MreD	0.554933	-0.233555	0.715348	0.859011
yigB	5-amino-6-(5-phospho-D-ribitylamino)uracil phosphatase YigB	0.554374	5.787	0.353779	0.563625
lsrK	Autoinducer-2 kinase	0.55334	7.11314	0.210839	0.406224
thiK	Thiamine kinase	0.552827	13.9448	0.304517	0.637367
murQ	N-acetylmuramic acid 6-phosphate etherase	0.552592	6.57615	0.292422	0.501733
tktB	Transketolase 2	0.551062	7.77884	0.097898	0.243296
cysZ	Sulfate transporter CysZ	0.548723	5.54953	0.365166	0.575121
mgtC	Protein MgtC	0.548604	4.52365	0.528754	0.723339
LOCUSTAG_NBEGOLMJ_02317	hypothetical protein	0.54507	1.081	0.973849	1
allE	(S)-ureidoglycine aminohydrolase	0.543349	7.59403	0.123764	0.283482
nadC	Nicotinate-nucleotide pyrophosphorylase [carboxylating]	0.542313	4.55139	0.406459	0.612211
helD	DNA helicase IV	0.541947	7.17696	0.16923	0.353194
LOCUSTAG_NBEGOLMJ_00464	hypothetical protein	0.54192	4.04181	0.519792	0.717923
pduD	Propanediol dehydratase medium subunit	0.541524	4.87211	0.532883	0.72662
radA	DNA repair protein RadA	0.541511	6.86555	0.325788	0.534827
hemY	Protein HemY	0.540995	5.74798	0.39553	0.602019
yebV	putative protein YebV	0.540454	6.04408	0.323693	0.533717
LOCUSTAG_NBEGOLMJ_01471	hypothetical protein	0.540107	3.28022	0.628815	0.803047
gpFI	Putative prophage major tail sheath protein	0.539989	6.71595	0.196239	0.38845
mdtD_1	Putative multidrug resistance protein MdtD	0.539146	7.65459	0.101952	0.248023
higB	mRNA interferase toxin HigB	0.536783	5.35975	0.520044	0.717923
rhaS_3	HTH-type transcriptional activator RhaS	0.536718	5.43945	0.462054	0.663327
yeeN	putative transcriptional regulatory protein YeeN	0.536385	5.10236	0.524809	0.721205
gntR_1	HTH-type transcriptional regulator GntR	0.536006	5.97499	0.32843	0.537347
LOCUSTAG_NBEGOLMJ_01913	hypothetical protein	0.53471	7.38331	0.125664	0.286438
thrB	Homoserine kinase	0.534088	5.47927	0.39262	0.598114
yebZ	Inner membrane protein YebZ	0.533337	6.74456	0.303162	0.513028
dgoD_1	D-galactonate dehydratase	0.532966	7.77128	0.127916	0.29069
ecpR	HTH-type transcriptional regulator EcpR	0.532355	4.59419	0.559718	0.749145
yjmD	putative zinc-type alcohol dehydrogenase-like protein YjmD	0.531487	13.087	0.337209	0.56665
tsaR	HTH-type transcriptional regulator TsaR	0.529807	5.76291	0.361294	0.571305
tqsA	AI-2 transport protein TqsA	0.529638	12.8704	0.305468	0.528958
bfr	Bacterioferritin	0.529091	5.79852	0.324677	0.534568
bcsE	Cyclic di-GMP binding protein BcsE	0.528629	6.75535	0.298248	0.50802
pabC	Aminodeoxychorismate lyase	0.527047	10.9225	0.565455	0.778261
arnC_2	Undecaprenyl-phosphate 4-deoxy-4-formamido-L-arabinose transferase	0.526437	5.64537	0.357403	0.56613
bcsQ	Cellulose biosynthesis protein BcsQ	0.526015	5.44901	0.429438	0.634125
gnd	6-phosphogluconate dehydrogenase, decarboxylating	0.523831	6.19574	0.282265	0.49445
LOCUSTAG_NBEGOLMJ_02822	hypothetical protein	0.522982	4.90323	0.402785	0.609607
yicJ_1	Inner membrane symporter YicJ	0.519689	7.33633	0.164799	0.348207
rspA_2	D-galactonate dehydratase family member RspA	0.517901	13.1649	0.326963	0.555656
mglA	Galactose/methyl galactoside import ATP-binding protein MglA	0.515939	5.48419	0.379036	0.587545
gntK_2	Thermoresistant gluconokinase	0.515334	6.14156	0.293263	0.50258
pdeF	Cyclic di-GMP phosphodiesterase PdeF	0.513808	7.73668	0.187495	0.376929
ompD	Outer membrane porin protein OmpD	0.513422	12.7994	0.340697	0.56667
LOCUSTAG_NBEGOLMJ_02375	ISNCY family transposase ISRor2	0.512948	7.3338	0.202873	0.397034
ydgJ	putative oxidoreductase YdgJ	0.512438	12.6356	0.391295	0.592753
mscM	Miniconductance mechanosensitive channel MscM	0.511556	7.95551	0.108941	0.260476
fruA_2	PTS system fructose-specific EIIB'BC component	0.5099	7.12291	0.235582	0.440589
leuS	Leucine--tRNA ligase	0.509826	-0.894374	0.825419	0.928906
yihX	Alpha-D-glucose 1-phosphate phosphatase YihX	0.509254	6.77955	0.265113	0.475484
chuR_1	Anaerobic sulfatase-maturating enzyme	0.50883	6.71399	0.236039	0.440623
LOCUSTAG_NBEGOLMJ_02076	hypothetical protein	0.508391	7.19184	0.250311	0.459554
yfcP_1	putative fimbrial-like protein YfcP	0.506024	6.35699	0.365748	0.575797
phnV	Putative 2-aminoethylphosphonate transport system permease protein PhnV	0.504002	6.04763	0.314909	0.525921
sadA	Autotransporter adhesin SadA	0.503693	9.3221	0.0916267	0.232514
LOCUSTAG_NBEGOLMJ_03466	hypothetical protein	0.502329	6.64876	0.379147	0.587545
LOCUSTAG_NBEGOLMJ_03262	hypothetical protein	0.501843	6.31739	0.27302	0.483287
dsbD_1	Thiol:disulfide interchange protein DsbD	0.501684	7.92665	0.300446	0.510608
menC	o-succinylbenzoate synthase	0.500226	5.79219	0.400826	0.607621
XXX_NBEGOLMJ_03916	hypothetical protein	0.498278	13.2712	0.190441	0.463493
aroL	Shikimate kinase 2	0.498156	6.45863	0.335936	0.544025
ybcI	Inner membrane protein YbcI	0.497925	3.44512	0.694696	0.845824
yjiE_2	HTH-type transcriptional regulator YjiE	0.497893	4.80228	0.423038	0.62689
nei	Endonuclease 8	0.497122	5.06106	0.484546	0.686136
LOCUSTAG_NBEGOLMJ_00662	hypothetical protein	0.496642	5.83838	0.356086	0.564604
ubiG_2	Ubiquinone biosynthesis O-methyltransferase	0.496289	7.5392	0.198674	0.390847
sutR_3	HTH-type transcriptional regulator SutR	0.494913	12.3398	0.449148	0.689409
yddE	putative isomerase YddE	0.494912	11.8046	0.523385	0.703429
LOCUSTAG_NBEGOLMJ_02615	hypothetical protein	0.494229	6.37002	0.308992	0.518108
thiQ	Thiamine import ATP-binding protein ThiQ	0.494149	5.73201	0.41314	0.617575
yflS	Putative malate transporter YflS	0.49294	6.84042	0.42824	0.633102
LOCUSTAG_NBEGOLMJ_03524	hypothetical protein	0.492684	6.41256	0.288145	0.496729
cbiO	Cobalt import ATP-binding protein CbiO	0.491105	6.05268	0.32532	0.534758
ghrA	Glyoxylate/hydroxypyruvate reductase A	0.490683	13.2274	0.439492	0.73107
mscS_1	Small-conductance mechanosensitive channel	0.48938	6.58175	0.328497	0.537347
pla	Coagulase/fibrinolysin	0.48931	6.73474	0.252697	0.462254
pflB	Formate acetyltransferase 1	0.489071	6.79617	0.396052	0.602326
LOCUSTAG_NBEGOLMJ_00535	hypothetical protein	0.489025	6.50001	0.364995	0.575093
speE	Polyamine aminopropyltransferase	0.488516	6.35293	0.385013	0.592961
norV_2	Anaerobic nitric oxide reductase flavorubredoxin	0.4885	12.9311	0.327258	0.555656
uhpA	Transcriptional regulatory protein UhpA	0.488341	3.5592	0.506005	0.705021
lgoD	L-galactonate-5-dehydrogenase	0.487468	6.09759	0.389815	0.595656
pdhR_3	Pyruvate dehydrogenase complex repressor	0.486836	12.4464	0.45366	0.689409
nudK	GDP-mannose pyrophosphatase NudK	0.486653	6.68129	0.270916	0.481301
slp	Outer membrane protein slp	0.486328	4.60903	0.579396	0.765564
mltC	Membrane-bound lytic murein transglycosylase C	0.485554	7.03137	0.405325	0.611255
otnC	3-oxo-tetronate 4-phosphate decarboxylase	0.48541	5.75651	0.553067	0.74395
LOCUSTAG_NBEGOLMJ_01370	hypothetical protein	0.484115	6.55991	0.263639	0.474878
yabI	Inner membrane protein YabI	0.483963	5.70874	0.433073	0.6371
LOCUSTAG_NBEGOLMJ_01957	hypothetical protein	0.483649	2.39975	0.825993	0.928995
narY	Respiratory nitrate reductase 2 beta chain	0.48145	13.8257	0.17537	0.461053
kdgT_2	2-keto-3-deoxygluconate permease	0.481328	5.0365	0.436232	0.63947
yihP_2	Putative 2,3-dihydroxypropane-1-sulfonate exporter	0.480837	6.70257	0.267977	0.478567
rbn	Ribonuclease BN	0.479053	6.64604	0.302897	0.513028
lsrC	Autoinducer 2 import system permease protein LsrC	0.478975	6.24494	0.469156	0.670401
spy	Periplasmic chaperone Spy	0.47832	12.4556	0.486695	0.653033
lpfE	putative fimbrial subunit LpfE	0.476497	6.47792	0.283717	0.49445
LOCUSTAG_NBEGOLMJ_01848	hypothetical protein	0.47353	8.13938	0.171493	0.356149
LOCUSTAG_NBEGOLMJ_01637	hypothetical protein	0.472568	7.12656	0.219846	0.420107
LOCUSTAG_NBEGOLMJ_00962	hypothetical protein	0.471825	5.60339	0.455489	0.65889
cpdB	2',3'-cyclic-nucleotide 2'-phosphodiesterase/3'-nucleotidase	0.471689	7.394	0.191506	0.382503
cysI	Sulfite reductase [NADPH] hemoprotein beta-component	0.471177	6.64831	0.283653	0.49445
melA	Alpha-galactosidase	0.468768	6.10563	0.338034	0.545175
LOCUSTAG_NBEGOLMJ_00487	hypothetical protein	0.468501	4.37412	0.58102	0.767281
ppiD	Peptidyl-prolyl cis-trans isomerase D	0.467409	7.53916	0.174685	0.359995
XXX_NBEGOLMJ_04387	hypothetical protein	0.466954	13.5904	0.435283	0.632054
gltR_2	HTH-type transcriptional regulator GltR	0.466675	12.7119	0.534138	0.703429
fixB_3	Protein FixB	0.465407	13.3555	0.504187	0.694961
sseL	Deubiquitinase SseL	0.464703	3.99018	0.509814	0.708578
deaD	ATP-dependent RNA helicase DeaD	0.463611	6.04359	0.355582	0.564433
rnr	Ribonuclease R	0.461963	7.25094	0.18335	0.371941
pepN	Aminopeptidase N	0.460934	8.43698	0.178012	0.364058
gntT_1	High-affinity gluconate transporter	0.460277	7.06616	0.205899	0.401445
sodB	Superoxide dismutase [Fe]	0.458888	12.0984	0.603155	0.816661
exuT_2	Hexuronate transporter	0.458548	12.3345	0.477136	0.694403
LOCUSTAG_NBEGOLMJ_02740	IS3 family transposase IS1351	0.457142	4.63467	0.473501	0.673938
LOCUSTAG_NBEGOLMJ_02803	hypothetical protein	0.456692	6.83193	0.242666	0.448458
ahpD	Alkyl hydroperoxide reductase AhpD	0.456641	5.16161	0.530839	0.725203
cdaR_2	Carbohydrate diacid regulator	0.4552	7.18836	0.267242	0.477936
fhuE	FhuE receptor	0.453036	15.6364	0.261779	0.598353
bioD1	ATP-dependent dethiobiotin synthetase BioD 1	0.452677	5.4367	0.586717	0.772634
btuE	Thioredoxin/glutathione peroxidase BtuE	0.452183	12.1484	0.610546	0.817112
dppB_1	Dipeptide transport system permease protein DppB	0.451537	7.05979	0.223243	0.424301
hycE	Formate hydrogenlyase subunit 5	0.45121	8.15156	0.151162	0.326923
XXX_NBEGOLMJ_04334	hypothetical protein	0.450962	13.195	0.458321	0.641898
LOCUSTAG_NBEGOLMJ_01361	hypothetical protein	0.450558	6.47207	0.333419	0.542617
yfcG	Disulfide-bond oxidoreductase YfcG	0.449502	5.47008	0.449908	0.652315
alkB	Alpha-ketoglutarate-dependent dioxygenase AlkB	0.449432	6.02563	0.416025	0.620532
serA	D-3-phosphoglycerate dehydrogenase	0.448535	5.8035	0.432787	0.637069
LOCUSTAG_NBEGOLMJ_01106	hypothetical protein	0.448168	6.423	0.325173	0.534751
LOCUSTAG_NBEGOLMJ_02950	hypothetical protein	0.447905	6.98818	0.238559	0.443729
LOCUSTAG_NBEGOLMJ_02361	hypothetical protein	0.44784	5.4806	0.469952	0.670774
smg	Protein Smg	0.447491	6.03657	0.403479	0.610075
cysA	Sulfate/thiosulfate import ATP-binding protein CysA	0.447382	6.74551	0.413038	0.617575
dgaR_2	Transcriptional regulatory protein DagR	0.446406	7.88853	0.179073	0.365831
yibF	putative GST-like protein YibF	0.445754	6.55862	0.312398	0.522424
hinT	Purine nucleoside phosphoramidase	0.444721	11.212	0.646146	0.861529
lpxD_1	UDP-3-O-(3-hydroxymyristoyl)glucosamine N-acyltransferase	0.444176	5.83191	0.412472	0.617297
ycdX	putative phosphatase YcdX	0.441172	13.822	0.421182	0.73107
trmO	tRNA (adenine(37)-N6)-methyltransferase	0.4399	4.34875	0.567578	0.755233
qseG	Quorum-sensing regulator protein G	0.439827	4.04549	0.619109	0.798353
LOCUSTAG_NBEGOLMJ_01667	ISNCY family transposase ISRor2	0.43921	7.81743	0.187001	0.376705
ybhA_2	Pyridoxal phosphate phosphatase YbhA	0.438769	6.474	0.41102	0.615762
yecS_1	L-cystine transport system permease protein YecS	0.435646	5.56164	0.451287	0.65381
LOCUSTAG_NBEGOLMJ_02746	hypothetical protein	0.43404	5.92984	0.418736	0.623216
acrB_1	Multidrug efflux pump subunit AcrB	0.433422	8.49251	0.197787	0.389987
aaeA_2	p-hydroxybenzoic acid efflux pump subunit AaeA	0.432984	14.1262	0.281438	0.500699
csrD	RNase E specificity factor CsrD	0.429892	8.16054	0.183806	0.372265
serC	Phosphoserine aminotransferase	0.428843	4.79683	0.505821	0.705021
dmlR_6	HTH-type transcriptional regulator DmlR	0.427839	6.9847	0.283502	0.49445
dlsT	putative serine transporter	0.42782	7.32527	0.212717	0.409013
ubiG_1	Ubiquinone biosynthesis O-methyltransferase	0.426971	0.321174	0.809482	0.917283
yjeO	Inner membrane protein YjeO	0.426545	4.27194	0.623443	0.800809
avtA	Valine--pyruvate aminotransferase	0.425921	7.35553	0.251733	0.461163
ydiN	Inner membrane transport protein YdiN	0.425722	13.5177	0.337321	0.567143
XXX_NBEGOLMJ_04186	hypothetical protein	0.424905	13.9211	0.307694	0.528958
sbp	Sulfate-binding protein	0.423452	5.80579	0.474538	0.674686
sbcC	Nuclease SbcCD subunit C	0.423046	6.65615	0.366199	0.576192
yihP_1	Putative 2,3-dihydroxypropane-1-sulfonate exporter	0.422501	5.11357	0.627791	0.802456
prpR	Propionate catabolism operon regulatory protein	0.420545	6.33519	0.38947	0.595656
yfhM	putative lipoprotein YfhM	0.419132	8.40022	0.187713	0.376929
XXX_NBEGOLMJ_03937	hypothetical protein	0.418842	11.9402	0.661714	0.796984
tsr_2	Methyl-accepting chemotaxis protein I	0.418138	7.25567	0.332718	0.541746
mcbR	HTH-type transcriptional regulator McbR	0.417288	12.6021	0.529585	0.703429
LOCUSTAG_NBEGOLMJ_01830	hypothetical protein	0.415681	2.31383	0.897543	0.966683
LOCUSTAG_NBEGOLMJ_01754	hypothetical protein	0.41439	6.8814	0.301287	0.511345
LOCUSTAG_NBEGOLMJ_02387	hypothetical protein	0.411866	4.357	0.626406	0.802456
LOCUSTAG_NBEGOLMJ_01551	hypothetical protein	0.411393	4.91174	0.629108	0.803149
tabA_2	Toxin-antitoxin biofilm protein TabA	0.410832	4.93654	0.644142	0.815148
caiB	L-carnitine CoA-transferase	0.409762	6.51611	0.34443	0.552031
elfC	putative outer membrane usher protein ElfC	0.407565	8.20795	0.236021	0.440623
ydgA	Protein YdgA	0.40688	13.6906	0.442277	0.644461
gatC_2	PTS system galactitol-specific EIIC component	0.406466	12.4683	0.501496	0.701149
igaA	Intracellular growth attenuator protein igaA	0.404898	-0.995882	1	1
glpR_1	Glycerol-3-phosphate regulon repressor	0.404439	3.64848	0.657933	0.824829
LOCUSTAG_NBEGOLMJ_01141	hypothetical protein	0.402976	7.06246	0.409129	0.614511
idnT	Gnt-II system L-idonate transporter	0.402353	7.33895	0.272336	0.482684
cutC_3	Copper homeostasis protein CutC	0.401666	5.77379	0.619196	0.798353
orgB	Oxygen-regulated invasion protein OrgB	0.401008	6.42539	0.369808	0.578917
hycD	Formate hydrogenlyase subunit 4	0.400439	5.83693	0.592056	0.777494
mdtL	Multidrug resistance protein MdtL	0.399511	7.76662	0.252107	0.461623
entF	Enterobactin synthase component F	0.398979	7.1968	0.255367	0.465004
yciI	Protein YciI	0.398818	4.89901	0.60895	0.790018
proP_2	Proline/betaine transporter	0.398236	7.78244	0.24038	0.445575
pgpB	Phosphatidylglycerophosphatase B	0.395393	6.22666	0.436051	0.63947
rpsA	30S ribosomal protein S1	0.394724	0.344142	0.807167	0.916191
frdA	Fumarate reductase flavoprotein subunit	0.394157	6.97019	0.361528	0.571305
aceK	Isocitrate dehydrogenase kinase/phosphatase	0.392631	7.51973	0.359413	0.56868
XXX_NBEGOLMJ_03994	hypothetical protein	0.392449	12.7912	0.475884	0.694403
XXX_NBEGOLMJ_04150	hypothetical protein	0.38957	13.1042	0.400716	0.601074
bcr	Bicyclomycin resistance protein	0.389504	6.94257	0.537052	0.729452
XXX_NBEGOLMJ_04236	hypothetical protein	0.387286	13.1022	0.537903	0.765017
spaP	Surface presentation of antigens protein SpaP	0.386941	6.06411	0.43741	0.640614
dkgA	2,5-diketo-D-gluconic acid reductase A	0.386662	5.38096	0.521572	0.718283
yhdJ	DNA adenine methyltransferase YhdJ	0.386182	6.83243	0.322947	0.532954
papD	Chaperone protein PapD	0.384755	4.80122	0.650571	0.819972
pqiB	Paraquat-inducible protein B	0.384069	7.03518	0.414492	0.619104
astA	Arginine N-succinyltransferase	0.382968	14.7736	0.411188	0.605359
LOCUSTAG_NBEGOLMJ_01304	hypothetical protein	0.380385	6.34826	0.403712	0.610075
aaeB_1	p-hydroxybenzoic acid efflux pump subunit AaeB	0.380153	7.56113	0.311409	0.521232
ygcB	CRISPR-associated endonuclease/helicase Cas3	0.379584	8.19959	0.241192	0.446639
aroB	3-dehydroquinate synthase	0.3795	3.29764	0.667967	0.832215
LOCUSTAG_NBEGOLMJ_03480	hypothetical protein	0.37909	3.5887	0.6063	0.788483
phoB	Phosphate regulon transcriptional regulatory protein PhoB	0.378587	5.81008	0.495184	0.695831
yehC	putative fimbrial chaperone YehC	0.377484	4.39534	0.594078	0.779054
LOCUSTAG_NBEGOLMJ_02391	hypothetical protein	0.377251	1.02608	0.948055	0.995988
ybgK	putative protein YbgK	0.377002	6.73824	0.473603	0.673938
ltxB	Leukotoxin export ATP-binding protein LtxB	0.376011	7.51812	0.298108	0.508013
gcvP	Glycine dehydrogenase (decarboxylating)	0.375548	7.18699	0.355828	0.564433
thiE	Thiamine-phosphate synthase	0.375245	5.00039	0.657065	0.82429
dppA	Periplasmic dipeptide transport protein	0.374542	8.13631	0.330338	0.539652
yciV	5'-3' exoribonuclease	0.37389	4.93414	0.608771	0.790018
ipdC	Indole-3-pyruvate decarboxylase	0.373768	7.64906	0.271963	0.482419
nrfB	Cytochrome c-type protein NrfB	0.373412	6.60897	0.410683	0.615762
lysA_2	Diaminopimelate decarboxylase	0.373338	5.98142	0.524307	0.721205
gntR_3	HTH-type transcriptional regulator GntR	0.373046	7.04998	0.305234	0.514791
fdnH_1	Formate dehydrogenase, nitrate-inducible, iron-sulfur subunit	0.370093	7.40148	0.309867	0.519345
acrF	Multidrug export protein AcrF	0.369282	8.19895	0.239097	0.44451
ridA	2-iminobutanoate/2-iminopropanoate deaminase	0.368742	3.58915	0.68256	0.837895
LOCUSTAG_NBEGOLMJ_02186	hypothetical protein	0.367392	5.04793	0.662369	0.829284
yqjI	Transcriptional regulator YqjI	0.366111	4.90512	0.592475	0.777494
XXX_NBEGOLMJ_04477	hypothetical protein	0.364641	14.1149	0.508908	0.706817
nasD	Nitrite reductase [NAD(P)H]	0.364607	7.32251	0.445108	0.647102
LOCUSTAG_NBEGOLMJ_01267	hypothetical protein	0.362614	8.28262	0.310653	0.52043
cbiA	Cobyrinate a,c-diamide synthase	0.361443	4.70952	0.663476	0.829565
XXX_NBEGOLMJ_03923	hypothetical protein	0.359481	9.43122	0.958225	0.968729
LOCUSTAG_NBEGOLMJ_02947	hypothetical protein	0.35905	6.20836	0.460456	0.662004
gmuD	6-phospho-beta-glucosidase GmuD	0.358989	6.96855	0.355691	0.564433
ppnN	Pyrimidine/purine nucleotide 5'-monophosphate nucleosidase	0.357516	7.00719	0.378674	0.587545
clsB	Cardiolipin synthase B	0.357472	6.28945	0.43566	0.639297
LOCUSTAG_NBEGOLMJ_02363	hypothetical protein	0.357447	6.73498	0.447963	0.649995
XXX_NBEGOLMJ_04456	hypothetical protein	0.356004	12.5906	0.697367	0.821957
LOCUSTAG_NBEGOLMJ_02731	hypothetical protein	0.354894	5.05205	0.589541	0.775809
LOCUSTAG_NBEGOLMJ_00599	hypothetical protein	0.354377	5.35582	0.681315	0.837394
LOCUSTAG_NBEGOLMJ_03392	hypothetical protein	0.353893	7.09231	0.335449	0.544025
LOCUSTAG_NBEGOLMJ_01991	hypothetical protein	0.353558	5.47416	0.572084	0.758677
fdnG_1	Formate dehydrogenase, nitrate-inducible, major subunit	0.351021	14.1065	0.272062	0.521641
pduC	Propanediol dehydratase large subunit	0.346676	5.95874	0.563627	0.752236
sstT	Serine/threonine transporter SstT	0.346383	6.30737	0.468333	0.66966
XXX_NBEGOLMJ_04505	hypothetical protein	0.346003	11.6891	0.639411	0.81281
yjeH	L-methionine/branched-chain amino acid exporter YjeH	0.343298	6.84053	0.463428	0.664649
papC_1	Outer membrane usher protein PapC	0.342573	8.2757	0.271877	0.482419
dnaG	DNA primase	0.342508	0.832037	0.939	0.991481
XXX_NBEGOLMJ_04313	hypothetical protein	0.341562	10.2527	0.941788	0.987044
ansB_2	L-asparaginase	0.339816	6.96832	0.371658	0.580003
nrdH	Glutaredoxin-like protein NrdH	0.33932	3.11212	0.865841	0.954404
XXX_NBEGOLMJ_04386	hypothetical protein	0.338308	15.3134	0.451268	0.641898
rlmM	Ribosomal RNA large subunit methyltransferase M	0.336712	6.76369	0.387486	0.594587
yghB	Inner membrane protein YghB	0.336538	5.86282	0.561427	0.750899
LOCUSTAG_NBEGOLMJ_00777	hypothetical protein	0.335886	3.00404	0.725748	0.86707
uvrB	UvrABC system protein B	0.335026	7.66508	0.298829	0.50878
fdoI	Formate dehydrogenase, cytochrome b556(fdo) subunit	0.334875	6.12876	0.497496	0.697429
ydgT	Transcription modulator YdgT	0.333886	11.7428	0.707567	0.870099
glgS	Surface composition regulator	0.333729	3.20902	0.704528	0.852826
rarD_1	Protein RarD	0.332327	4.5414	0.615449	0.795936
LOCUSTAG_NBEGOLMJ_00938	hypothetical protein	0.33211	6.53854	0.519586	0.717923
acnA	Aconitate hydratase A	0.331862	7.6539	0.346635	0.554455
nimT	2-nitroimidazole transporter	0.331666	13.0322	0.619877	0.773023
allB	Allantoinase	0.329212	6.65247	0.67371	0.833688
msrQ	Protein-methionine-sulfoxide reductase heme-binding subunit MsrQ	0.327721	5.69276	0.567164	0.755233
oadG_3	Oxaloacetate decarboxylase gamma chain	0.326975	2.83915	0.734821	0.872643
mscS_2	Small-conductance mechanosensitive channel	0.326103	5.97029	0.513423	0.712277
plsX	Phosphate acyltransferase	0.325248	10.8195	0.754471	0.911059
araA	L-arabinose isomerase	0.324893	6.79832	0.463659	0.664649
LOCUSTAG_NBEGOLMJ_01646	hypothetical protein	0.32483	7.56314	0.330592	0.539652
yqaA	Inner membrane protein YqaA	0.324564	5.86189	0.56359	0.752236
aer	Aerotaxis receptor	0.324426	7.58448	0.443926	0.646132
LOCUSTAG_NBEGOLMJ_01829	hypothetical protein	0.324413	5.63594	0.607073	0.788943
pntA	NAD(P) transhydrogenase subunit alpha	0.323255	13.1605	0.61951	0.817112
sotB	Sugar efflux transporter	0.321552	13.343	0.403692	0.647983
cysG	Siroheme synthase	0.321111	5.58167	0.576505	0.763194
hisQ	Histidine transport system permease protein HisQ	0.319522	6.62533	0.447043	0.649177
acrA	Multidrug efflux pump subunit AcrA	0.318759	5.32708	0.586567	0.772634
yjjJ	Toxin YjjJ	0.317175	6.24178	0.576879	0.763421
LOCUSTAG_NBEGOLMJ_03423	hypothetical protein	0.317051	3.2782	0.828475	0.930627
lrp_2	Leucine-responsive regulatory protein	0.316107	5.23534	0.616517	0.796811
LOCUSTAG_NBEGOLMJ_00102	hypothetical protein	0.315931	7.20303	0.433147	0.6371
btuR	Cob(I)yrinic acid a,c-diamide adenosyltransferase	0.315191	6.84078	0.444749	0.64683
LOCUSTAG_NBEGOLMJ_00697	hypothetical protein	0.3145	6.13793	0.646113	0.816927
lhgO	L-2-hydroxyglutarate oxidase LhgO	0.31211	5.95903	0.573736	0.760331
LOCUSTAG_NBEGOLMJ_00211	hypothetical protein	0.311799	7.18898	0.405974	0.611971
rsd	Regulator of sigma D	0.310582	6.71344	0.68875	0.841855
dtd	D-aminoacyl-tRNA deacylase	0.309531	2.68215	0.946383	0.995065
umuC_2	Protein UmuC	0.308065	14.3748	0.552505	0.753415
pcm	Protein-L-isoaspartate O-methyltransferase	0.307831	4.71825	0.623385	0.800809
LOCUSTAG_NBEGOLMJ_02303	hypothetical protein	0.307068	6.68802	0.496391	0.696892
ribF	Riboflavin biosynthesis protein RibF	0.306187	0.26944	0.838482	0.936581
XXX_NBEGOLMJ_04418	hypothetical protein	0.301559	14.1253	0.701919	0.821562
LOCUSTAG_NBEGOLMJ_01008	hypothetical protein	0.301316	6.24054	0.570247	0.757042
scrK	Fructokinase	0.299986	5.52532	0.592271	0.777494
uup	ABC transporter ATP-binding protein uup	0.299855	7.2144	0.410869	0.615762
LOCUSTAG_NBEGOLMJ_03619	hypothetical protein	0.298436	5.77287	0.617672	0.797116
LOCUSTAG_NBEGOLMJ_00727	hypothetical protein	0.296068	5.63126	0.643842	0.815148
trmH	tRNA (guanosine(18)-2'-O)-methyltransferase	0.295386	6.13299	0.546847	0.739633
umuD	Protein UmuD	0.293496	12.8173	0.735214	0.848324
hybF_2	Hydrogenase maturation factor HybF	0.292911	11.3281	0.69057	0.80402
nirC	Nitrite transporter NirC	0.291524	5.87974	0.644138	0.815148
LOCUSTAG_NBEGOLMJ_00608	hypothetical protein	0.29123	6.02509	0.594445	0.779132
LOCUSTAG_NBEGOLMJ_03582	hypothetical protein	0.29114	5.61117	0.624428	0.801527
LOCUSTAG_NBEGOLMJ_00774	hypothetical protein	0.290635	4.31222	0.815717	0.921907
LOCUSTAG_NBEGOLMJ_00952	hypothetical protein	0.289662	6.82848	0.446851	0.649177
sfmF	putative fimbrial-like protein SfmF	0.289632	4.44691	0.682475	0.837895
LOCUSTAG_NBEGOLMJ_00988	hypothetical protein	0.289252	5.29065	0.730163	0.869637
LOCUSTAG_NBEGOLMJ_02852	hypothetical protein	0.288068	5.49414	0.708966	0.855764
narW	putative nitrate reductase molybdenum cofactor assembly chaperone NarW	0.287288	11.4168	0.664968	0.796984
hyfA_3	Hydrogenase-4 component A	0.285329	4.24072	0.736338	0.873893
bdcA	Cyclic-di-GMP-binding biofilm dispersal mediator protein	0.284048	5.29078	0.733854	0.872046
LOCUSTAG_NBEGOLMJ_01658	hypothetical protein	0.284017	8.83215	0.403743	0.610075
nanM	N-acetylneuraminate epimerase	0.283061	4.37935	0.81906	0.923781
fdhD	Sulfur carrier protein FdhD	0.282403	6.41423	0.591396	0.777435
LOCUSTAG_NBEGOLMJ_01999	hypothetical protein	0.281416	6.64122	0.505556	0.705021
deoD	Purine nucleoside phosphorylase DeoD-type	0.280975	5.54501	0.67834	0.834829
marA_1	Multiple antibiotic resistance protein MarA	0.280053	6.42889	0.531414	0.725302
frdB	Fumarate reductase iron-sulfur subunit	0.279718	6.42671	0.561694	0.750988
slyX	Protein SlyX	0.279718	5.36901	0.742126	0.878076
panE_2	2-dehydropantoate 2-reductase	0.279459	6.7811	0.483734	0.68576
gatY	D-tagatose-1,6-bisphosphate aldolase subunit GatY	0.279213	6.31734	0.547424	0.739633
LOCUSTAG_NBEGOLMJ_02290	hypothetical protein	0.278651	6.84778	0.662913	0.829413
pdeH	Cyclic di-GMP phosphodiesterase PdeH	0.277309	6.58213	0.610969	0.791817
phsA	Thiosulfate reductase molybdopterin-containing subunit PhsA	0.276838	7.63102	0.516124	0.714444
mepM	Murein DD-endopeptidase MepM	0.276643	7.25245	0.711342	0.857761
XXX_NBEGOLMJ_04425	hypothetical protein	0.275593	13.4906	0.696349	0.821562
zraP	Zinc resistance-associated protein	0.274488	5.89197	0.665327	0.830305
ftsH	ATP-dependent zinc metalloprotease FtsH	0.274161	-0.909325	0.934563	0.988718
nlhH	Carboxylesterase NlhH	0.272464	6.71697	0.49377	0.695523
cyaY	Iron-sulfur cluster assembly protein CyaY	0.272088	3.39533	0.90362	0.970172
LOCUSTAG_NBEGOLMJ_01562	hypothetical protein	0.271442	6.21637	0.558708	0.748326
ccmE_2	Cytochrome c-type biogenesis protein CcmE	0.271381	4.78844	0.705869	0.8539
mutS2	Endonuclease MutS2	0.271345	5.70833	0.728536	0.868788
leuC	3-isopropylmalate dehydratase large subunit	0.270957	6.92476	0.470283	0.670992
cmpR	HTH-type transcriptional activator CmpR	0.270929	6.77095	0.567353	0.755233
LOCUSTAG_NBEGOLMJ_02366	hypothetical protein	0.270764	6.2347	0.708804	0.855764
idnO_1	5-keto-D-gluconate 5-reductase	0.269808	5.76435	0.652004	0.820494
phoH	Protein PhoH	0.269611	5.37559	0.741046	0.877266
cbiF	Cobalt-precorrin-4 C(11)-methyltransferase	0.268404	6.32426	0.652076	0.820494
ydcO	Inner membrane protein YdcO	0.266537	11.75	0.695724	0.804276
LOCUSTAG_NBEGOLMJ_03476	hypothetical protein	0.266059	4.44622	0.751694	0.883788
LOCUSTAG_NBEGOLMJ_02289	hypothetical protein	0.265876	2.80915	0.928078	0.985739
XXX_NBEGOLMJ_04067	Aminodeoxyfutalosine deaminase	0.26483	12.3925	0.636342	0.824264
purL	Phosphoribosylformylglycinamidine synthase	0.264513	8.28448	0.491074	0.693032
citD_2	Citrate lyase acyl carrier protein	0.264114	4.56981	0.775069	0.898315
spaK	Surface presentation of antigens protein SpaK	0.26318	6.12289	0.602231	0.785637
ynfD	putative protein YnfD	0.263012	11.5639	0.780272	0.864514
glgA	Glycogen synthase	0.262661	7.41996	0.455637	0.65889
ugpB	sn-glycerol-3-phosphate-binding periplasmic protein UgpB	0.261508	7.23342	0.494748	0.695831
astD	N-succinylglutamate 5-semialdehyde dehydrogenase	0.260551	13.12	0.648161	0.798896
LOCUSTAG_NBEGOLMJ_02992	hypothetical protein	0.260515	5.09774	0.75259	0.883976
glpR_2	Glycerol-3-phosphate regulon repressor	0.259584	4.06572	0.771692	0.896136
LOCUSTAG_NBEGOLMJ_00488	hypothetical protein	0.258457	4.95978	0.699074	0.848408
yqjD	putative protein YqjD	0.257404	4.13043	0.768031	0.893462
sucB	Dihydrolipoyllysine-residue succinyltransferase component of 2-oxoglutarate dehydrogenase complex	0.257296	-0.734708	0.958566	1
tsr_1	Methyl-accepting chemotaxis protein I	0.257247	7.33841	0.472339	0.673414
LOCUSTAG_NBEGOLMJ_01006	hypothetical protein	0.2571	7.44881	0.471712	0.672776
XXX_NBEGOLMJ_04459	hypothetical protein	0.25511	13.9083	0.760655	0.860551
lldR_1	Putative L-lactate dehydrogenase operon regulatory protein	0.254603	3.78941	0.876914	0.955963
LOCUSTAG_NBEGOLMJ_02354	hypothetical protein	0.253687	6.78354	0.510175	0.708818
LOCUSTAG_NBEGOLMJ_02673	hypothetical protein	0.25342	6.6316	0.55969	0.749145
glgC	Glucose-1-phosphate adenylyltransferase	0.252823	7.20504	0.496667	0.697001
ynfM_1	Inner membrane transport protein YnfM	0.251558	7.11252	0.525844	0.721205
LOCUSTAG_NBEGOLMJ_02159	hypothetical protein	0.25089	5.56433	0.757933	0.88555
osmY_1	Osmotically-inducible protein Y	0.250632	4.86445	0.673409	0.833688
ccmF_3	Cytochrome c-type biogenesis protein CcmF	0.250386	5.49692	0.654515	0.822099
gatA	PTS system galactitol-specific EIIA component	0.25014	5.43929	0.757269	0.885267
gltP	Proton/glutamate-aspartate symporter	0.249527	6.50027	0.56768	0.755233
LOCUSTAG_NBEGOLMJ_02462	hypothetical protein	0.249232	4.91634	0.739373	0.875561
gdhA_2	NADP-specific glutamate dehydrogenase	0.248986	13.5153	0.725374	0.832592
LOCUSTAG_NBEGOLMJ_00990	hypothetical protein	0.24793	2.90867	0.786937	0.904821
csgF	Curli production assembly/transport component CsgF	0.245997	11.4023	0.75336	0.911059
epsF	Type II secretion system protein F	0.245812	7.02982	0.495278	0.695831
nagB	Glucosamine-6-phosphate deaminase	0.244476	6.22043	0.622596	0.800809
LOCUSTAG_NBEGOLMJ_02500	hypothetical protein	0.243491	7.49391	0.496404	0.696892
LOCUSTAG_NBEGOLMJ_01896	hypothetical protein	0.243333	6.74606	0.569223	0.756483
ahr	Aldehyde reductase Ahr	0.243304	7.12329	0.636464	0.809243
LOCUSTAG_NBEGOLMJ_03285	hypothetical protein	0.24223	5.68239	0.763511	0.890194
ruvA	Holliday junction ATP-dependent DNA helicase RuvA	0.241141	4.83902	0.710424	0.856929
LOCUSTAG_NBEGOLMJ_00907	hypothetical protein	0.240262	5.41889	0.746639	0.880837
speF	Inducible ornithine decarboxylase	0.240099	7.15605	0.547694	0.739633
ycbF	putative fimbrial chaperone YcbF	0.239239	6.81534	0.539895	0.73252
LOCUSTAG_NBEGOLMJ_01650	hypothetical protein	0.238848	5.63257	0.663774	0.829662
crcB	Putative fluoride ion transporter CrcB	0.236885	5.414	0.77767	0.900221
oadB_3	Oxaloacetate decarboxylase beta chain	0.236403	5.75151	0.67131	0.833688
LOCUSTAG_NBEGOLMJ_02279	Deacetylase	0.235964	6.40775	0.648711	0.818726
LOCUSTAG_NBEGOLMJ_00099	hypothetical protein	0.235931	7.12589	0.566554	0.755233
pdxY	Pyridoxal kinase PdxY	0.235784	11.952	0.806194	0.913686
metI	D-methionine transport system permease protein MetI	0.234975	6.2133	0.628139	0.802456
malR	HTH-type transcriptional regulator MalR	0.23412	6.09869	0.700411	0.849733
dcuB	Anaerobic C4-dicarboxylate transporter DcuB	0.231625	6.90065	0.638334	0.809978
frlB_2	Fructosamine deglycase FrlB	0.23144	5.58015	0.754619	0.885253
LOCUSTAG_NBEGOLMJ_02830	hypothetical protein	0.230795	4.03675	0.750633	0.883333
uspB	Universal stress protein B	0.230063	6.1679	0.684841	0.839806
suyB	(2R)-sulfolactate sulfo-lyase subunit beta	0.22994	6.29155	0.646417	0.816927
smpB	SsrA-binding protein	0.229064	4.49643	0.733391	0.871771
LOCUSTAG_NBEGOLMJ_00106	hypothetical protein	0.228689	5.81937	0.664524	0.830048
dmsC_4	Anaerobic dimethyl sulfoxide reductase chain C	0.228172	12.0432	0.784957	0.864514
ppsR	Phosphoenolpyruvate synthase regulatory protein	0.228073	12.3926	0.75585	0.889577
asrC	Anaerobic sulfite reductase subunit C	0.227845	6.64154	0.667919	0.832215
LOCUSTAG_NBEGOLMJ_02619	hypothetical protein	0.227666	5.48895	0.764087	0.890251
citC_2	[Citrate [pro-3S]-lyase] ligase	0.227197	6.53429	0.615628	0.795936
LOCUSTAG_NBEGOLMJ_01071	hypothetical protein	0.226959	7.67836	0.474994	0.674897
LOCUSTAG_NBEGOLMJ_00733	hypothetical protein	0.226573	4.2177	0.812703	0.919548
LOCUSTAG_NBEGOLMJ_02455	hypothetical protein	0.224431	3.8535	0.899942	0.967604
rbfA	30S ribosome-binding factor	0.223958	5.52249	0.732008	0.871229
kdsD	Arabinose 5-phosphate isomerase KdsD	0.223435	3.02545	0.802996	0.913511
yhdE	Maf-like protein YhdE	0.223234	6.11227	0.646791	0.816982
tehB	Tellurite methyltransferase	0.222897	12.8636	0.773962	0.864081
rfbF	Glucose-1-phosphate cytidylyltransferase	0.222526	5.03762	0.779901	0.90197
XXX_NBEGOLMJ_04118	hypothetical protein	0.221973	11.683	0.802936	0.913686
yedW	putative transcriptional regulatory protein YedW	0.221895	6.19236	0.753478	0.884742
LOCUSTAG_NBEGOLMJ_00932	hypothetical protein	0.221836	5.3023	0.709003	0.855764
creD	Inner membrane protein CreD	0.22076	7.26482	0.601311	0.785067
XXX_NBEGOLMJ_04488	hypothetical protein	0.219449	13.7904	0.792661	0.860551
guaC	GMP reductase	0.219001	5.86924	0.689366	0.84206
gpr_1	L-glyceraldehyde 3-phosphate reductase	0.2182	5.15386	0.78857	0.905868
gloC	Hydroxyacylglutathione hydrolase GloC	0.218092	5.04515	0.714001	0.858573
cysD	Sulfate adenylyltransferase subunit 2	0.215556	7.16865	0.606521	0.788499
ttrS	Tetrathionate sensor histidine kinase TtrS	0.215378	13.7782	0.633213	0.824264
LOCUSTAG_NBEGOLMJ_03525	hypothetical protein	0.2138	4.51495	0.863508	0.953726
qseB	Transcriptional regulatory protein QseB	0.213483	6.36752	0.679244	0.835668
qseC_2	Sensor protein QseC	0.213108	6.69328	0.74926	0.882855
dgoT_1	D-galactonate transporter	0.20932	7.56403	0.604886	0.787099
LOCUSTAG_NBEGOLMJ_02379	hypothetical protein	0.208963	7.79518	0.608186	0.789843
ucpA	Oxidoreductase UcpA	0.208881	6.09068	0.78478	0.904004
selU	tRNA 2-selenouridine synthase	0.207033	5.93731	0.730423	0.869637
cheB	Chemotaxis response regulator protein-glutamate methylesterase	0.206751	6.30815	0.712196	0.858241
ybaL	Putative cation/proton antiporter YbaL	0.206166	5.57316	0.751884	0.883788
dgaE_2	D-glucosaminate-6-phosphate ammonia lyase	0.204639	6.46238	0.732661	0.871346
yhaJ_2	HTH-type transcriptional regulator YhaJ	0.204506	5.46835	0.823112	0.926863
LOCUSTAG_NBEGOLMJ_00864	hypothetical protein	0.203753	5.45175	0.751145	0.883658
frlD	Fructosamine kinase FrlD	0.203718	4.98195	0.806606	0.916191
LOCUSTAG_NBEGOLMJ_01035	hypothetical protein	0.202799	4.95512	0.782094	0.902384
LOCUSTAG_NBEGOLMJ_02386	hypothetical protein	0.202011	5.36723	0.808248	0.916563
ushA	Protein UshA	0.200728	6.94647	0.603671	0.787099
ansA	L-asparaginase 1	0.200453	14.7751	0.671427	0.817856
XXX_NBEGOLMJ_04394	hypothetical protein	0.19842	11.8111	0.820777	0.870023
LOCUSTAG_NBEGOLMJ_02809	hypothetical protein	0.196399	1.87363	0.857432	0.950148
LOCUSTAG_NBEGOLMJ_01537	hypothetical protein	0.196299	8.59763	0.520185	0.717923
prsE_2	Type I secretion system membrane fusion protein PrsE	0.195791	3.72153	0.855953	0.949628
rpoS	RNA polymerase sigma factor RpoS	0.195177	6.42727	0.696171	0.846479
LOCUSTAG_NBEGOLMJ_01090	hypothetical protein	0.194959	4.7987	0.749757	0.882855
hutU	Urocanate hydratase	0.193366	7.1495	0.619962	0.798794
phrB	Deoxyribodipyrimidine photo-lyase	0.192856	6.1796	0.683144	0.838272
rbsK_1	Ribokinase	0.190666	6.86322	0.717618	0.860149
LOCUSTAG_NBEGOLMJ_01398	hypothetical protein	0.190168	8.03547	0.557528	0.747544
LOCUSTAG_NBEGOLMJ_03199	hypothetical protein	0.189644	5.23724	0.743019	0.878496
pgpC	Phosphatidylglycerophosphatase C	0.188658	5.19019	0.742297	0.878076
cbiM	Cobalt transport protein CbiM	0.188642	4.63428	0.779606	0.901907
lplA	Lipoate-protein ligase A	0.188132	6.63453	0.669394	0.83364
LOCUSTAG_NBEGOLMJ_01654	hypothetical protein	0.188058	4.66334	0.744046	0.879434
LOCUSTAG_NBEGOLMJ_03627	hypothetical protein	0.187849	5.20393	0.803799	0.913872
yqiK	Inner membrane protein YqiK	0.187087	7.07604	0.662107	0.829232
topA_2	DNA topoisomerase 1	0.186341	5.76475	0.734357	0.872368
LOCUSTAG_NBEGOLMJ_01992	hypothetical protein	0.186339	5.98188	0.774256	0.897927
LOCUSTAG_NBEGOLMJ_03093	hypothetical protein	0.186193	7.22044	0.59971	0.784193
nagZ	Beta-hexosaminidase	0.185526	12.148	0.835923	0.95534
rclA	putative pyridine nucleotide-disulfide oxidoreductase RclA	0.185496	6.96591	0.687126	0.840964
adhE_4	Aldehyde-alcohol dehydrogenase	0.183652	6.86605	0.633743	0.807148
yjjQ	Putative transcription factor YjjQ	0.183648	6.58199	0.6554	0.822688
deoC	Deoxyribose-phosphate aldolase	0.183234	5.64776	0.746131	0.88079
yjbR	putative protein YjbR	0.182572	5.89585	0.750273	0.883186
LOCUSTAG_NBEGOLMJ_00494	hypothetical protein	0.182422	8.9291	0.61716	0.79709
yfeO	Putative ion-transport protein YfeO	0.182235	5.32993	0.794566	0.909007
fumB_1	Fumarate hydratase class I, anaerobic	0.181569	7.87354	0.570692	0.757365
pduU	Propanediol utilization protein PduU	0.180656	4.21635	0.864128	0.953726
LOCUSTAG_NBEGOLMJ_03685	hypothetical protein	0.180189	6.65924	0.653351	0.821275
tehA	Tellurite resistance protein TehA	0.179814	12.159	0.757632	0.851683
hslU	ATP-dependent protease ATPase subunit HslU	0.176522	6.0267	0.72243	0.864754
XXX_NBEGOLMJ_04214	hypothetical protein	0.176245	12.6816	0.828023	0.95534
dld	Quinone-dependent D-lactate dehydrogenase	0.175984	7.54894	0.685553	0.840132
LOCUSTAG_NBEGOLMJ_01072	Solute-binding protein	0.175615	6.29235	0.714298	0.858573
yjhH	putative 2-dehydro-3-deoxy-D-pentonate aldolase YjhH	0.17326	7.08243	0.698552	0.848322
LOCUSTAG_NBEGOLMJ_00831	hypothetical protein	0.173258	6.62811	0.693216	0.844843
iscR	HTH-type transcriptional regulator IscR	0.17087	-0.665063	0.958332	1
LOCUSTAG_NBEGOLMJ_01069	hypothetical protein	0.170736	4.65541	0.874799	0.955782
LOCUSTAG_NBEGOLMJ_01660	hypothetical protein	0.167343	6.5586	0.755508	0.885267
ygbE	Inner membrane protein YgbE	0.166754	5.9831	0.758964	0.886278
LOCUSTAG_NBEGOLMJ_00497	hypothetical protein	0.166394	5.57781	0.833702	0.933478
lldP	L-lactate permease	0.165702	6.48758	0.729034	0.868788
XXX_NBEGOLMJ_04012	hypothetical protein	0.165165	13.2	0.803186	0.878653
XXX_NBEGOLMJ_04503	IS200/IS605 family transposase ISEc46	0.16481	13.8417	0.84686	0.870061
yhjD	Inner membrane protein YhjD	0.163169	6.88338	0.745574	0.88041
iscX	Protein IscX	0.162618	1.18511	0.799057	0.910774
citF_1	Citrate lyase alpha chain	0.161724	6.47985	0.765857	0.891761
yjhB_1	Putative metabolite transport protein YjhB	0.161112	7.26541	0.640799	0.812557
yaiA	putative protein YaiA	0.161106	3.49326	1	1
LOCUSTAG_NBEGOLMJ_02291	Deacetylase	0.160621	6.80822	0.744767	0.879958
pspD	Phage shock protein D	0.160312	2.50194	0.92664	0.985047
acrE	Multidrug export protein AcrE	0.159842	6.87087	0.698259	0.84824
mhpE_1	4-hydroxy-2-oxovalerate aldolase	0.159755	5.54372	0.794625	0.909007
LOCUSTAG_NBEGOLMJ_01378	hypothetical protein	0.158538	9.1399	0.590934	0.777371
wzc	Tyrosine-protein kinase wzc	0.15827	7.18506	0.651706	0.820494
chbG	Chitooligosaccharide deacetylase ChbG	0.158165	12.5494	0.798621	0.855089
ccmA_1	Cytochrome c biogenesis ATP-binding export protein CcmA	0.157412	3.06362	0.878733	0.956837
grxA	Glutaredoxin 1	0.157272	6.21479	0.768888	0.893907
LOCUSTAG_NBEGOLMJ_03646	hypothetical protein	0.156547	4.59642	0.781074	0.902217
sdaA_2	L-serine dehydratase 1	0.156519	7.41232	0.659103	0.82602
manX	PTS system mannose-specific EIIAB component	0.155593	6.34233	0.754415	0.885253
sfmH_1	putative fimbrial-like protein SfmH	0.154695	6.9861	0.706566	0.854371
LOCUSTAG_NBEGOLMJ_03149	hypothetical protein	0.154489	7.14094	0.653705	0.821445
dpiA	Transcriptional regulatory protein DpiA	0.15317	6.09768	0.739031	0.875431
malZ	Maltodextrin glucosidase	0.152342	7.79058	0.665392	0.830305
steC	Secreted effector kinase SteC	0.151832	5.51233	0.810606	0.918279
sixA	Phosphohistidine phosphatase SixA	0.151828	4.06067	0.819555	0.923781
mdoB	Phosphoglycerol transferase I	0.151265	7.72148	0.664353	0.830048
LOCUSTAG_NBEGOLMJ_00097	hypothetical protein	0.151174	4.21211	0.931785	0.987123
chbF	6-phospho-beta-glucosidase	0.150651	14.0254	0.762119	0.850365
hybG	Hydrogenase maturation factor HybG	0.150651	5.50928	0.794832	0.909007
caf1M_2	Chaperone protein caf1M	0.150535	6.43724	0.719446	0.861732
LOCUSTAG_NBEGOLMJ_00530	hypothetical protein	0.147943	6.669	0.713466	0.858573
XXX_NBEGOLMJ_03938	hypothetical protein	0.147828	9.5529	0.936304	0.968729
alsT_1	Amino-acid carrier protein AlsT	0.146512	7.39682	0.694352	0.845693
ptsP	Phosphoenolpyruvate-dependent phosphotransferase system	0.146387	7.52639	0.703213	0.851508
por_2	Polyol:NADP oxidoreductase	0.145219	13.5028	0.674545	0.802108
copA	Copper-exporting P-type ATPase	0.145181	6.22834	0.81122	0.918299
pgdA	Peptidoglycan deacetylase	0.142937	7.30816	0.780299	0.902134
proW	Glycine betaine/proline betaine transport system permease protein ProW	0.142579	6.50843	0.742431	0.878076
araE	Arabinose-proton symporter	0.141914	7.66311	0.666385	0.831269
tpx_2	Thiol peroxidase	0.141636	4.36288	0.87515	0.955782
LOCUSTAG_NBEGOLMJ_02146	hypothetical protein	0.140978	6.01327	0.789718	0.906512
mhpE_2	4-hydroxy-2-oxovalerate aldolase	0.139581	5.66946	0.835815	0.934175
yihT	Sulfofructosephosphate aldolase	0.139421	5.28858	0.842041	0.939459
ybhA_1	Pyridoxal phosphate phosphatase YbhA	0.138908	6.45511	0.746557	0.880837
LOCUSTAG_NBEGOLMJ_03846	hypothetical protein	0.138715	5.46768	0.788379	0.905868
LOCUSTAG_NBEGOLMJ_00672	hypothetical protein	0.138674	5.91825	0.828681	0.930627
ybiV_2	Sugar phosphatase YbiV	0.137655	6.64732	0.749603	0.882855
hyfB	Hydrogenase-4 component B	0.135977	5.31413	0.811356	0.918299
glpE	Thiosulfate sulfurtransferase GlpE	0.135975	5.85268	0.826736	0.92928
tal	Transaldolase	0.135312	5.78171	0.796172	0.909048
sopE	Guanine nucleotide exchange factor SopE	0.134972	3.87255	0.85949	0.951588
ydhR	Putative monooxygenase YdhR	0.134942	4.80023	0.808359	0.916563
yohK_1	Inner membrane protein YohK	0.134569	6.24612	0.759263	0.886278
XXX_NBEGOLMJ_04119	hypothetical protein	0.134491	11.9568	0.835297	0.929803
yfdH_2	Prophage bactoprenol glucosyl transferase	0.133986	4.08266	0.846398	0.942363
dgaE_1	D-glucosaminate-6-phosphate ammonia lyase	0.133127	7.16785	0.701547	0.850066
rhaS_4	HTH-type transcriptional activator RhaS	0.132206	5.96635	0.83572	0.934175
LOCUSTAG_NBEGOLMJ_02254	hypothetical protein	0.131799	6.85141	0.722776	0.864893
blc	Outer membrane lipoprotein Blc	0.131402	6.90362	0.732802	0.871346
dkgB	2,5-diketo-D-gluconic acid reductase B	0.130568	5.19956	0.830959	0.931794
arcA_1	Arginine deiminase	0.130047	5.70698	0.79464	0.909007
panM	PanD regulatory factor	0.130033	4.25332	0.850435	0.9449
aat	Leucyl/phenylalanyl-tRNA--protein transferase	0.129891	5.20643	0.857151	0.950116
elfA	Laminin-binding fimbrial subunit ElfA	0.129366	5.34981	0.843439	0.940005
nadB	L-aspartate oxidase	0.127597	8.08096	0.682614	0.837895
fhuD	Iron(3+)-hydroxamate-binding protein FhuD	0.127378	6.16005	0.829241	0.930978
rhaR_5	HTH-type transcriptional activator RhaR	0.126565	6.28216	0.798823	0.910774
nupG_1	Nucleoside permease NupG	0.126257	5.1112	0.84252	0.939714
XXX_NBEGOLMJ_04492	IS481 family transposase ISAzs36	0.125835	14.4475	0.803181	0.860551
pduV_2	Propanediol utilization protein PduV	0.125533	4.32217	0.938817	0.991481
iadA	Isoaspartyl dipeptidase	0.125251	5.49918	0.875355	0.955782
leuD	3-isopropylmalate dehydratase small subunit	0.1248	6.03936	0.872352	0.955782
LOCUSTAG_NBEGOLMJ_02824	hypothetical protein	0.124761	6.18865	0.786533	0.904633
rbsD	D-ribose pyranase	0.12458	4.90861	0.851474	0.945743
gloB	Hydroxyacylglutathione hydrolase	0.123942	5.70188	0.808733	0.91671
ydgI	Putative arginine/ornithine antiporter	0.122752	13.7603	0.802362	0.913686
sulA	Cell division inhibitor SulA	0.122693	4.69197	0.895657	0.965759
psiF	Phosphate starvation-inducible protein PsiF	0.12218	3.25355	0.991995	1
moaB	Molybdenum cofactor biosynthesis protein B	0.121297	3.4336	0.909788	0.974115
yjjW	Putative glycyl-radical enzyme activating enzyme YjjW	0.120569	5.93816	0.84378	0.940005
chrR	Quinone reductase	0.119998	3.84092	0.851697	0.945743
yiaM	2,3-diketo-L-gulonate TRAP transporter small permease protein YiaM	0.118974	5.47292	0.88469	0.960265
ruvB	Holliday junction ATP-dependent DNA helicase RuvB	0.117957	4.52887	0.87654	0.955963
yedI	Inner membrane protein YedI	0.117851	6.1457	0.794254	0.909007
chuR_2	Anaerobic sulfatase-maturating enzyme	0.117749	7.08167	0.726113	0.867231
dmsA_1	Dimethyl sulfoxide reductase DmsA	0.117491	6.92818	0.799593	0.910774
phoC	Major phosphate-irrepressible acid phosphatase	0.115593	4.92532	0.84469	0.94074
pldB	Lysophospholipase L2	0.115295	6.42042	0.830136	0.931149
gabD	Succinate-semialdehyde dehydrogenase [NADP(+)] GabD	0.114673	6.17066	0.815311	0.921907
XXX_NBEGOLMJ_04029	hypothetical protein	0.11297	12.0289	0.891341	0.949599
nrfA	Cytochrome c-552	0.111605	6.80195	0.872724	0.955782
btsT	Pyruvate/proton symporter BtsT	0.111101	7.30926	0.747714	0.881829
lsrR	Transcriptional regulator LsrR	0.110487	5.78391	0.858097	0.950324
LOCUSTAG_NBEGOLMJ_01655	hypothetical protein	0.110056	6.89654	0.752195	0.883788
XXX_NBEGOLMJ_04155	hypothetical protein	0.109738	12.1081	0.922539	0.96677
LOCUSTAG_NBEGOLMJ_01854	hypothetical protein	0.109374	7.14171	0.769403	0.894229
LOCUSTAG_NBEGOLMJ_02373	hypothetical protein	0.109027	7.05094	0.749509	0.882855
citC_1	[Citrate [pro-3S]-lyase] ligase	0.107662	5.80858	0.84365	0.940005
rlmN	Dual-specificity RNA methyltransferase RlmN	0.106856	6.55335	0.823466	0.926984
cheZ	Protein phosphatase CheZ	0.105754	5.3676	0.837891	0.936217
thrC	Threonine synthase	0.105715	6.72372	0.880758	0.95821
smvA	Methyl viologen resistance protein SmvA	0.105537	13.0914	0.831418	0.897491
garK_3	Glycerate 2-kinase	0.105195	6.77283	0.786023	0.9046
glnP	Glutamine transport system permease protein GlnP	0.104569	5.04752	0.894967	0.965759
phnX	Phosphonoacetaldehyde hydrolase	0.103053	5.37163	0.890772	0.964085
LOCUSTAG_NBEGOLMJ_03774	hypothetical protein	0.102946	3.13888	0.939776	0.991722
yfcJ	putative MFS-type transporter YfcJ	0.102345	5.53515	0.89903	0.966901
uspF	Universal stress protein F	0.101605	10.8388	0.913612	0.967005
napA	Periplasmic nitrate reductase	0.100927	7.75464	0.75208	0.883788
clsC	Cardiolipin synthase C	0.10039	14.1351	0.853131	0.966378
chiQ	putative lipoprotein ChiQ	0.0997963	2.58704	0.973857	1
yhjX	putative MFS-type transporter YhjX	0.0991275	4.81828	0.922379	0.981904
XXX_NBEGOLMJ_04121	hypothetical protein	0.0969942	9.87252	0.838328	0.929803
LOCUSTAG_NBEGOLMJ_02541	hypothetical protein	0.0969593	7.20805	0.797503	0.910291
ada	Bifunctional transcriptional activator/DNA repair enzyme Ada	0.0948581	5.41475	0.889596	0.963366
poxB	Pyruvate dehydrogenase [ubiquinone]	0.0946427	6.34537	0.831559	0.931911
LOCUSTAG_NBEGOLMJ_01740	hypothetical protein	0.0942859	5.25816	0.908353	0.97355
LOCUSTAG_NBEGOLMJ_01426	hypothetical protein	0.0937161	5.37411	0.919346	0.979784
garK_1	Glycerate 2-kinase	0.0934468	6.48077	0.833621	0.933478
oadB_2	Oxaloacetate decarboxylase beta chain	0.0928803	5.72816	0.869736	0.955782
msrP	Protein-methionine-sulfoxide reductase catalytic subunit MsrP	0.0901044	7.48487	0.801561	0.912154
LOCUSTAG_NBEGOLMJ_00489	hypothetical protein	0.0898863	6.25882	0.903253	0.970089
fadK	Medium-chain fatty-acid--CoA ligase	0.0876955	13.9423	0.838646	0.929803
recA	Protein RecA	0.0867939	3.6009	0.896318	0.965918
tmcA	tRNA(Met) cytidine acetyltransferase TmcA	0.0864839	6.71368	0.864972	0.953726
caiA_2	Crotonobetainyl-CoA reductase	0.0833756	11.9608	0.858585	0.938311
LOCUSTAG_NBEGOLMJ_01055	hypothetical protein	0.0833395	5.2783	0.947996	0.995988
fryA	Multiphosphoryl transfer protein 1	0.0824255	7.4974	0.818044	0.923369
cfa	Cyclopropane-fatty-acyl-phospholipid synthase	0.0824164	13.5278	0.845886	0.931084
cfxP	Phosphoribulokinase, plasmid	0.081042	5.94208	0.864966	0.953726
queF	NADPH-dependent 7-cyano-7-deazaguanine reductase	0.0810122	6.05911	0.89428	0.965759
LOCUSTAG_NBEGOLMJ_00312	hypothetical protein	0.0807139	5.52589	0.862732	0.953726
rtcB_2	RNA-splicing ligase RtcB	0.0803642	6.77636	0.826988	0.92928
fimD_2	Outer membrane usher protein FimD	0.0778738	8.26299	0.790738	0.906512
papC_3	Outer membrane usher protein PapC	0.0765315	8.53427	0.797769	0.910318
sspB	Stringent starvation protein B	0.0765057	4.47093	0.89888	0.966901
lsrD	Autoinducer 2 import system permease protein LsrD	0.0764265	6.56631	0.863166	0.953726
dcuA_1	Anaerobic C4-dicarboxylate transporter DcuA	0.0760483	6.35212	0.887261	0.962086
LOCUSTAG_NBEGOLMJ_01547	hypothetical protein	0.07569	6.36848	0.86039	0.951829
gudX	Glucarate dehydratase-related protein	0.0748488	6.57871	0.901762	0.969284
LOCUSTAG_NBEGOLMJ_02084	hypothetical protein	0.0746528	6.3203	0.883647	0.959687
LOCUSTAG_NBEGOLMJ_02359	hypothetical protein	0.0734784	4.6199	0.963206	1
citB	Transcriptional regulatory protein CitB	0.0734738	6.13296	0.863716	0.953726
dtpD	Dipeptide permease D	0.0727252	7.68603	0.832169	0.932317
yehY	Glycine betaine uptake system permease protein YehY	0.0721046	6.11617	0.873697	0.955782
glmS_1	Glutamine--fructose-6-phosphate aminotransferase [isomerizing]	0.0717623	-0.775907	0.785104	0.904096
higA	Antitoxin HigA	0.0716631	4.12341	0.925803	0.984434
gfcB	putative lipoprotein GfcB	0.0714361	5.2471	0.908909	0.973628
pdhR_1	Pyruvate dehydrogenase complex repressor	0.0697155	6.43126	0.896679	0.96603
speD	S-adenosylmethionine decarboxylase proenzyme	0.0696438	6.86417	0.87872	0.956837
ybbY	Putative purine permease YbbY	0.0686299	5.74559	0.875603	0.955782
iolS	Aldo-keto reductase IolS	0.0676461	7.47246	0.849986	0.9449
LOCUSTAG_NBEGOLMJ_02938	hypothetical protein	0.0646335	6.41608	0.930693	0.986617
putA	Bifunctional protein PutA	0.0633847	8.2294	0.869177	0.955782
roxA	50S ribosomal protein L16 3-hydroxylase	0.0621397	14.0286	0.934639	0.956008
hoxN	High-affinity nickel transport protein	0.0611666	6.69843	0.894518	0.965759
rutR	HTH-type transcriptional regulator RutR	0.0608363	4.77513	0.914943	0.976969
LOCUSTAG_NBEGOLMJ_00093	hypothetical protein	0.0604117	6.48097	0.90694	0.972627
yicI	Alpha-xylosidase	0.0600953	7.85185	0.862861	0.953726
LOCUSTAG_NBEGOLMJ_01057	hypothetical protein	0.0590901	1.64409	0.950562	0.997506
yjjP	Inner membrane protein YjjP	0.0589545	7.47307	0.854907	0.948747
mutM	Formamidopyrimidine-DNA glycosylase	0.0588082	6.45661	0.876492	0.955963
dgaF_1	2-dehydro-3-deoxy-phosphogluconate aldolase	0.0566088	6.10385	0.888146	0.962628
lutR	HTH-type transcriptional regulator LutR	0.0564027	5.93967	0.929854	0.986511
yceJ	Cytochrome b561	0.0562992	12.3286	0.927202	0.987044
XXX_NBEGOLMJ_04321	hypothetical protein	0.0558038	11.4998	1	1
rhtA	Threonine/homoserine exporter RhtA	0.0554516	6.04927	0.918631	0.979578
LOCUSTAG_NBEGOLMJ_02488	hypothetical protein	0.0546763	1.05411	0.623208	0.800809
yfcS_2	putative fimbrial chaperone YfcS	0.0542935	6.02456	0.941776	0.992162
glmS_2	Glutamine--fructose-6-phosphate aminotransferase [isomerizing]	0.0542677	6.61056	0.908577	0.97355
appB_2	Cytochrome bd-II ubiquinol oxidase subunit 2	0.0515091	6.68864	0.898789	0.966901
LOCUSTAG_NBEGOLMJ_03771	hypothetical protein	0.0513024	6.49577	0.892031	0.964892
LOCUSTAG_NBEGOLMJ_03034	hypothetical protein	0.0502387	4.78994	0.910325	0.974115
msrB	Peptide methionine sulfoxide reductase MsrB	0.0500584	12.4691	0.947446	0.956469
LOCUSTAG_NBEGOLMJ_03408	hypothetical protein	0.0499115	6.27835	0.931642	0.987123
hyaD_1	Hydrogenase 1 maturation protease	0.0481387	5.56337	0.944637	0.993561
btuD_3	Vitamin B12 import ATP-binding protein BtuD	0.0473289	6.86962	0.936102	0.989511
rsuA	Ribosomal small subunit pseudouridine synthase A	0.0466567	4.73579	0.968553	1
ygbF	CRISPR-associated endoribonuclease Cas2	0.0452193	5.73156	0.94112	0.992162
LOCUSTAG_NBEGOLMJ_01926	hypothetical protein	0.0448316	6.95977	0.94063	0.992162
proX	Glycine betaine/proline betaine-binding periplasmic protein	0.0444859	7.53141	0.892922	0.965078
ybbJ	Inner membrane protein YbbJ	0.0444445	5.87164	0.941737	0.992162
yadG	putative ABC transporter ATP-binding protein YadG	0.0432385	4.62364	0.960605	1
tsx	Nucleoside-specific channel-forming protein Tsx	0.0429701	7.16216	0.929141	0.986511
asnA	Aspartate--ammonia ligase	0.0423908	5.59118	0.95177	0.998217
xapB	Xanthosine permease	0.0423098	6.92639	0.903284	0.970089
fucP_2	L-fucose-proton symporter	0.0421273	6.90879	0.934985	0.988886
ydjF_1	putative HTH-type transcriptional regulator YdjF	0.0411759	6.72705	0.925605	0.984434
rclC	Inner membrane protein RclC	0.0383094	5.86499	0.93902	0.991481
yebF	Protein YebF	0.0369055	5.48716	0.912341	0.97536
tdk	Thymidine kinase	0.0365485	5.90656	0.95332	0.999286
ydhF	Oxidoreductase YdhF	0.036416	13.015	0.948757	0.98081
cbiD	Cobalt-precorrin-5B C(1)-methyltransferase	0.0361439	7.5386	0.916334	0.977961
ybiB	putative protein YbiB	0.0351872	5.05644	0.975931	1
allA	Ureidoglycolate lyase	0.035037	5.62237	0.943257	0.993166
LOCUSTAG_NBEGOLMJ_01493	hypothetical protein	0.0349341	7.61895	0.935431	0.98908
xerD_1	Tyrosine recombinase XerD	0.0347808	5.62124	0.941334	0.992162
rcsC_1	Sensor histidine kinase RcsC	0.0343578	7.76263	0.910955	0.974431
cobC	Adenosylcobalamin/alpha-ribazole phosphatase	0.0332076	5.60767	0.969462	1
LOCUSTAG_NBEGOLMJ_00649	hypothetical protein	0.0323682	4.90802	0.951198	0.997896
ygdR_2	putative lipoprotein YgdR	0.0321751	3.88373	0.993755	1
betC	Choline-sulfatase	0.0320817	7.78039	0.904905	0.970998
rcsC_2	Sensor histidine kinase RcsC	0.0314652	13.9386	0.913713	0.96677
LOCUSTAG_NBEGOLMJ_01605	hypothetical protein	0.0300718	5.97385	0.929737	0.986511
fimF_2	Protein FimF	0.0300478	5.38111	0.944429	0.993561
hemN_3	Oxygen-independent coproporphyrinogen-III oxidase-like protein	0.0294592	6.87726	0.934508	0.988718
recC	RecBCD enzyme subunit RecC	0.0292151	5.97498	0.930741	0.986617
levE	PTS system fructose-specific EIIB component	0.0291262	4.98042	0.966854	1
adhP	Alcohol dehydrogenase, propanol-preferring	0.0289712	11.9911	0.959415	0.968729
LOCUSTAG_NBEGOLMJ_03455	hypothetical protein	0.0277206	5.10414	0.958362	1
narJ	Nitrate reductase molybdenum cofactor assembly chaperone NarJ	0.027671	5.75816	1	1
exbD	Biopolymer transport protein ExbD	0.0264722	3.34242	0.911471	0.974706
hypC	Hydrogenase maturation factor HypC	0.0254409	3.93714	0.944689	0.993561
yidG	Inner membrane protein YidG	0.0249286	3.97575	0.969959	1
fepA	Ferrienterobactin receptor	0.0223873	7.5357	0.952279	0.998472
fadL	Long-chain fatty acid transport protein	0.0220566	7.72329	0.959637	1
nuoL	NADH-quinone oxidoreductase subunit L	0.0200537	4.09002	0.932006	0.987123
srlE	PTS system glucitol/sorbitol-specific EIIB component	0.0196934	6.48661	0.989767	1
racX	putative amino-acid racemase	0.0196658	5.92246	0.972664	1
sutR_2	HTH-type transcriptional regulator SutR	0.0188779	5.62915	0.971623	1
emrB	Multidrug export protein EmrB	0.0156508	6.98872	0.94096	0.992162
dcp	Dipeptidyl carboxypeptidase	0.0156015	13.768	0.962786	0.968729
brnQ	Branched-chain amino acid transport system 2 carrier protein	0.0154769	7.0969	0.985317	1
LOCUSTAG_NBEGOLMJ_00769	hypothetical protein	0.0149558	5.3715	0.949537	0.996933
dcm	DNA-cytosine methyltransferase	0.0147261	7.20073	0.986399	1
ccmE_1	Cytochrome c-type biogenesis protein CcmE	0.0143247	4.67542	0.933305	0.988221
lacG	Lactose transport system permease protein LacG	0.0130126	6.70716	0.983499	1
LOCUSTAG_NBEGOLMJ_01003	hypothetical protein	0.0128729	3.77085	0.961441	1
LOCUSTAG_NBEGOLMJ_01596	L-talarate/galactarate dehydratase	0.0112041	7.13391	0.996387	1
rocR	Arginine utilization regulatory protein RocR	0.0111301	7.09399	0.96753	1
pckA	Phosphoenolpyruvate carboxykinase (ATP)	0.0106739	7.58669	0.985573	1
pphB	Serine/threonine-protein phosphatase 2	0.0103332	4.01231	0.97388	1
LOCUSTAG_NBEGOLMJ_02639	hypothetical protein	0.00991204	7.14927	0.970299	1
yihP_3	Putative 2,3-dihydroxypropane-1-sulfonate exporter	0.00987504	6.26846	0.9704	1
LOCUSTAG_NBEGOLMJ_03880	hypothetical protein	0.00863254	0.77827	0.762611	0.889634
yehW	Glycine betaine uptake system permease protein YehW	0.00857831	4.41216	1	1
recN	DNA repair protein RecN	0.00767889	6.70367	0.974451	1
fetA	putative iron export ATP-binding protein FetA	0.00756002	5.21625	0.968086	1
larO	Nickel import ATP-binding protein LarO	0.0059553	3.07611	0.864161	0.953726
alsT_2	Amino-acid carrier protein AlsT	0.00554633	5.36782	1	1
LOCUSTAG_NBEGOLMJ_02791	hypothetical protein	0.00386051	2.61971	0.882546	0.959687
queC	7-cyano-7-deazaguanine synthase	0.00242883	6.00415	1	1
ecdB	putative UbiX-like flavin prenyltransferase	0.00225903	4.81326	0.94975	0.996933
lptB_2	Lipopolysaccharide export system ATP-binding protein LptB	0.00164478	6.47685	0.966281	1
cysW	Sulfate transport system permease protein CysW	0.00163264	5.98465	0.998375	1
kdgK	2-dehydro-3-deoxygluconokinase	0.000545087	5.79522	1	1
ycjG	L-Ala-D/L-Glu epimerase	0.000513976	6.31274	0.990409	1
XXX_NBEGOLMJ_04467	hypothetical protein	0.00017825	13.7594	0.994358	0.994358
xylB	Xylulose kinase	-0.000112719	7.28333	0.984779	1
argB	Acetylglutamate kinase	-0.000487218	5.59055	0.980944	1
dpiB	Sensor histidine kinase DpiB	-0.00052987	6.58157	0.997179	1
yjiG	Inner membrane protein YjiG	-0.000566215	6.21529	0.98561	1
fruB	Multiphosphoryl transfer protein	-0.00191133	5.27391	0.986902	1
LOCUSTAG_NBEGOLMJ_01173	hypothetical protein	-0.00413012	5.77577	0.977029	1
yfiC	tRNA1(Val) (adenine(37)-N6)-methyltransferase	-0.00435523	5.96822	0.98554	1
aroQ	Monofunctional chorismate mutase	-0.00513712	12.0067	1	1
dctA	Aerobic C4-dicarboxylate transport protein	-0.00531337	7.17439	0.980084	1
LOCUSTAG_NBEGOLMJ_03588	hypothetical protein	-0.00535378	5.69273	1	1
uhpB	Signal transduction histidine-protein kinase/phosphatase UhpB	-0.00593147	5.22715	0.98945	1
LOCUSTAG_NBEGOLMJ_02607	Extracellular exo-alpha-(1->5)-L-arabinofuranosidase	-0.00659171	6.0798	0.991924	1
fimD_1	Outer membrane usher protein FimD	-0.00740595	8.74977	0.992484	1
sutR_1	HTH-type transcriptional regulator SutR	-0.00850661	6.12267	0.978278	1
nirD	Nitrite reductase (NADH) small subunit	-0.0103785	1.31637	0.6226	0.800809
pheA	P-protein	-0.0107754	6.5769	0.990371	1
mtlD	Mannitol-1-phosphate 5-dehydrogenase	-0.0108248	6.27274	0.977934	1
fucU	L-fucose mutarotase	-0.0111519	4.55812	0.953642	0.999345
LOCUSTAG_NBEGOLMJ_00789	hypothetical protein	-0.0118692	5.82987	0.982494	1
adiA	Biodegradative arginine decarboxylase	-0.0123122	8.37767	0.967717	1
glsA2	Glutaminase 2	-0.0146126	11.7704	0.962456	0.968729
cysT	Sulfate transport system permease protein CysT	-0.014865	5.23074	0.972383	1
LOCUSTAG_NBEGOLMJ_02888	hypothetical protein	-0.0151958	5.92267	0.986101	1
LOCUSTAG_NBEGOLMJ_00682	hypothetical protein	-0.0162123	7.23984	0.965305	1
rhaD	Rhamnulose-1-phosphate aldolase	-0.0171738	6.55266	0.973775	1
rplE	50S ribosomal protein L5	-0.0175491	-0.524662	1	1
XXX_NBEGOLMJ_04037	hypothetical protein	-0.0188941	12.9337	0.998538	0.998538
argP	HTH-type transcriptional regulator ArgP	-0.020439	6.12313	0.958473	1
recO	DNA repair protein RecO	-0.0210526	5.99456	0.99683	1
etfA	Electron transfer flavoprotein subunit alpha	-0.0263382	5.3718	1	1
emrA	Multidrug export protein EmrA	-0.0269127	6.36372	0.977906	1
purC	Phosphoribosylaminoimidazole-succinocarboxamide synthase	-0.0269545	6.38839	0.979728	1
ybcJ	putative protein YbcJ	-0.0272872	2.13261	0.686288	0.840485
mleN	Malate-2H(+)/Na(+)-lactate antiporter	-0.0274146	13.5165	0.952044	0.968729
pgtB	Phosphoglycerate transport system sensor protein PgtB	-0.0282677	6.82047	0.987826	1
LOCUSTAG_NBEGOLMJ_03123	hypothetical protein	-0.0285085	5.9715	0.987174	1
LOCUSTAG_NBEGOLMJ_00030	hypothetical protein	-0.0320926	4.41637	0.970485	1
hisS	Histidine--tRNA ligase	-0.0321574	0.052273	0.633361	0.806935
icd	Isocitrate dehydrogenase [NADP]	-0.0324747	7.85564	0.731713	0.832592
dmsD_1	Tat proofreading chaperone DmsD	-0.0329148	5.47756	0.986452	1
rplS	50S ribosomal protein L19	-0.033256	2.04738	0.894837	0.965759
yihG	putative acyltransferase YihG	-0.0359571	6.57109	0.934393	0.988718
metC	Cystathionine beta-lyase MetC	-0.0400644	5.98801	0.943012	0.993166
glpX	Fructose-1,6-bisphosphatase 1 class 2	-0.0406988	5.84002	0.961353	1
mobA	Molybdenum cofactor guanylyltransferase	-0.0410844	4.52564	1	1
ytbE	putative oxidoreductase YtbE	-0.0414917	5.48991	0.994784	1
XXX_NBEGOLMJ_04328	hypothetical protein	-0.0417977	13.9229	0.948488	0.987044
LOCUSTAG_NBEGOLMJ_02456	hypothetical protein	-0.0420094	4.85579	1	1
LOCUSTAG_NBEGOLMJ_03419	hypothetical protein	-0.0421275	4.64831	1	1
lysN	2-aminoadipate transaminase	-0.0431392	12.516	0.953384	0.968729
LOCUSTAG_NBEGOLMJ_02816	hypothetical protein	-0.0434696	9.08738	0.892973	0.965078
alaA	Glutamate-pyruvate aminotransferase AlaA	-0.0451203	6.75698	0.923889	0.982955
aspT_2	Aspartate/alanine antiporter	-0.0455403	6.2292	0.960441	1
LOCUSTAG_NBEGOLMJ_03642	hypothetical protein	-0.0456292	3.49278	1	1
LOCUSTAG_NBEGOLMJ_03141	hypothetical protein	-0.0475244	3.42503	0.829589	0.93109
LOCUSTAG_NBEGOLMJ_00495	hypothetical protein	-0.0480203	9.14113	0.882869	0.959687
LOCUSTAG_NBEGOLMJ_02360	hypothetical protein	-0.0480378	4.65659	0.930131	0.986526
hpf_1	Putative metal ABC transporter substrate-binding protein Hpf	-0.0485013	5.96124	0.970053	1
XXX_NBEGOLMJ_04312	hypothetical protein	-0.0490134	12.811	0.942207	0.987044
ydiK	Putative transport protein YdiK	-0.0495449	13.0203	0.919678	0.96677
asnB	Asparagine synthetase B [glutamine-hydrolyzing]	-0.0497882	7.91024	0.890176	0.963717
rluF	23S rRNA pseudouridine(2604) synthase	-0.0501438	6.59626	0.914094	0.976533
fadE	Acyl-coenzyme A dehydrogenase	-0.0502102	7.26875	0.895952	0.9658
acpH	Acyl carrier protein phosphodiesterase	-0.0509011	5.47881	0.929718	0.986511
csgE	Curli production assembly/transport component CsgE	-0.050955	11.4902	0.912178	0.987044
cspA	Cold shock protein CspA	-0.0511915	3.27763	0.799864	0.910774
bcsC	Cellulose synthase operon protein C	-0.051258	8.70668	0.878289	0.956837
hyaB_1	Hydrogenase-1 large chain	-0.0520898	7.43151	0.880657	0.95821
sseC	Secreted effector protein SseC	-0.0520955	12.9221	0.9083	0.96677
yesR	Unsaturated rhamnogalacturonyl hydrolase YesR	-0.0523925	5.77272	0.949582	0.996933
spaO	Surface presentation of antigens protein SpaO	-0.0544861	6.2682	0.964974	1
LOCUSTAG_NBEGOLMJ_01259	hypothetical protein	-0.0570738	1.68599	0.585076	0.771757
LOCUSTAG_NBEGOLMJ_01925	hypothetical protein	-0.0612683	6.50916	0.926966	0.985115
dcuS	Sensor histidine kinase DcuS	-0.06226	7.32126	0.895311	0.965759
LOCUSTAG_NBEGOLMJ_02920	ISNCY family transposase ISRor2	-0.0659069	6.91188	0.891352	0.964435
narU	Nitrate/nitrite transporter NarU	-0.0679794	12.7407	0.930565	0.968729
yejG	putative protein YejG	-0.0697747	4.488	0.915146	0.976969
kdpA	Potassium-transporting ATPase potassium-binding subunit	-0.0700506	6.42663	0.875184	0.955782
chbR	HTH-type transcriptional regulator ChbR	-0.0717328	13.0519	0.930635	0.956008
LOCUSTAG_NBEGOLMJ_01439	hypothetical protein	-0.0736245	4.41105	0.875386	0.955782
LOCUSTAG_NBEGOLMJ_00953	hypothetical protein	-0.073713	4.93578	0.919006	0.9797
LOCUSTAG_NBEGOLMJ_03453	hypothetical protein	-0.075028	2.70479	0.719168	0.861673
LOCUSTAG_NBEGOLMJ_00845	hypothetical protein	-0.0751914	4.23378	0.937512	0.990723
rodZ	Cytoskeleton protein RodZ	-0.0752556	1.94431	0.637552	0.809978
php	Phosphotriesterase homology protein	-0.0752928	5.8357	0.944382	0.993561
cheV	Chemotaxis protein CheV	-0.0761753	6.98727	0.898395	0.966901
nfi	Endonuclease V	-0.0762175	5.76216	0.922238	0.981904
wecH	O-acetyltransferase WecH	-0.0763848	7.45221	0.850401	0.9449
XXX_NBEGOLMJ_04363	hypothetical protein	-0.0771495	10.4651	0.678975	0.817856
LOCUSTAG_NBEGOLMJ_00630	hypothetical protein	-0.0774572	6.49032	0.864724	0.953726
yfcS_1	putative fimbrial chaperone YfcS	-0.078376	4.84276	0.923546	0.982869
yohD	Inner membrane protein YohD	-0.0795922	6.04924	0.920797	0.980931
ybiI_2	putative protein YbiI	-0.0797391	2.76584	0.724382	0.865989
ndhI_2	NAD(P)H-quinone oxidoreductase subunit I, chloroplastic	-0.0801017	5.36377	0.903279	0.970089
ftsA_1	Cell division protein FtsA	-0.0808466	4.77052	0.908025	0.973513
benM_2	HTH-type transcriptional regulator BenM	-0.0810252	12.7103	0.936562	0.974789
ybgI	GTP cyclohydrolase 1 type 2	-0.0812145	5.1748	0.889524	0.963366
menB	1,4-dihydroxy-2-naphthoyl-CoA synthase	-0.0827567	4.95517	0.904873	0.970998
yhhS_1	putative MFS-type transporter YhhS	-0.0832515	6.05006	0.895006	0.965759
ptrA	Protease 3	-0.083574	7.92654	0.838714	0.936581
LOCUSTAG_NBEGOLMJ_00632	hypothetical protein	-0.0840922	5.87034	0.920943	0.980931
dinB	DNA polymerase IV	-0.0847148	6.84902	0.858016	0.950324
uxuA	Mannonate dehydratase	-0.0848666	7.34059	0.874517	0.955782
LOCUSTAG_NBEGOLMJ_03463	hypothetical protein	-0.0854108	3.21335	0.798045	0.910357
cobD_1	Cobalamin biosynthesis protein CobD	-0.0874053	6.40188	0.880023	0.957964
phsC	Thiosulfate reductase cytochrome B subunit PhsC	-0.0882512	6.32738	0.876766	0.955963
pheP	Phenylalanine-specific permease	-0.0885558	7.16571	0.807544	0.916191
citE_1	Citrate lyase subunit beta	-0.0896277	6.5236	0.868847	0.955782
LOCUSTAG_NBEGOLMJ_02737	hypothetical protein	-0.0900827	3.37949	0.867346	0.955782
parC	DNA topoisomerase 4 subunit A	-0.0915055	-0.485506	1	1
dmlR_3	HTH-type transcriptional regulator DmlR	-0.0926766	5.73428	0.913858	0.976533
mdh_3	NAD-dependent methanol dehydrogenase	-0.092911	5.48621	0.9104	0.974115
LOCUSTAG_NBEGOLMJ_02093	hypothetical protein	-0.0944167	7.896	0.8062	0.916048
LOCUSTAG_NBEGOLMJ_00644	hypothetical protein	-0.0946708	6.07781	0.883598	0.959687
nanT	Sialic acid transporter NanT	-0.0963714	6.78759	0.875067	0.955782
LOCUSTAG_NBEGOLMJ_02073	hypothetical protein	-0.0974088	5.88515	0.883283	0.959687
XXX_NBEGOLMJ_04464	hypothetical protein	-0.0983491	14.5526	0.838857	0.870061
nanR_1	HTH-type transcriptional repressor NanR	-0.0994203	3.65533	0.873134	0.955782
modB	Molybdenum transport system permease protein ModB	-0.0996774	6.70003	0.8571	0.950116
degQ	Periplasmic pH-dependent serine endoprotease DegQ	-0.100107	6.56971	0.831465	0.931911
oxyR_2	Hydrogen peroxide-inducible genes activator	-0.100557	4.24844	0.874968	0.955782
dehH1	Haloacetate dehalogenase H-1	-0.100643	7.43235	0.783283	0.903104
ndh	NADH dehydrogenase	-0.100712	13.002	0.930049	0.987044
cysM	Cysteine synthase B	-0.101683	5.57929	0.889321	0.963366
LOCUSTAG_NBEGOLMJ_02355	hypothetical protein	-0.10345	0.114799	0.672858	0.833688
LOCUSTAG_NBEGOLMJ_01366	hypothetical protein	-0.103638	7.63948	0.781567	0.902232
ugd	UDP-glucose 6-dehydrogenase	-0.104633	4.81954	0.886594	0.961777
XXX_NBEGOLMJ_03905	hypothetical protein	-0.104945	11.6354	0.883828	0.94779
preT	NAD-dependent dihydropyrimidine dehydrogenase subunit PreT	-0.105128	4.65764	0.946933	0.995365
LOCUSTAG_NBEGOLMJ_03337	hypothetical protein	-0.106424	5.07991	0.910206	0.974115
LOCUSTAG_NBEGOLMJ_02198	hypothetical protein	-0.106661	5.24262	0.918211	0.979408
cbiC	Cobalt-precorrin-8 methylmutase	-0.10667	6.10317	0.864612	0.953726
LOCUSTAG_NBEGOLMJ_01833	hypothetical protein	-0.108333	2.73401	0.774034	0.897927
LOCUSTAG_NBEGOLMJ_02833	hypothetical protein	-0.108504	6.36211	0.835641	0.934175
rof	Protein rof	-0.10878	4.97182	0.939711	0.991722
LOCUSTAG_NBEGOLMJ_00974	hypothetical protein	-0.108919	5.39479	0.86033	0.951829
flgI	Flagellar P-ring protein	-0.111155	12.7088	0.918058	0.987044
ascG	HTH-type transcriptional regulator AscG	-0.111214	5.75737	0.892646	0.965078
mtlA	PTS system mannitol-specific EIICBA component	-0.111523	6.8821	0.895649	0.965759
tar	Methyl-accepting chemotaxis protein II	-0.111857	5.35513	0.906244	0.972157
LOCUSTAG_NBEGOLMJ_03729	hypothetical protein	-0.112373	4.60036	0.927773	0.985693
LOCUSTAG_NBEGOLMJ_03105	hypothetical protein	-0.115789	7.40822	0.766636	0.892116
ompC_1	Outer membrane protein C	-0.116215	6.99072	0.753851	0.884905
xylP	Isoprimeverose transporter	-0.118477	6.7374	0.825784	0.928995
dinG_2	putative ATP-dependent helicase DinG	-0.118846	6.89593	0.826941	0.92928
deoA	Thymidine phosphorylase	-0.119605	6.7076	0.819638	0.923781
yhjV	Inner membrane transport protein YhjV	-0.123271	6.80592	0.76369	0.890194
yciF	Protein YciF	-0.123281	3.61204	0.914217	0.976533
hypF	Carbamoyltransferase HypF	-0.126074	6.57698	0.799742	0.910774
XXX_NBEGOLMJ_04462	hypothetical protein	-0.129957	10.7705	0.604128	0.794905
LOCUSTAG_NBEGOLMJ_00496	hypothetical protein	-0.130852	8.74007	0.704866	0.85296
LOCUSTAG_NBEGOLMJ_01984	hypothetical protein	-0.131436	6.54128	0.781321	0.902225
LOCUSTAG_NBEGOLMJ_00440	hypothetical protein	-0.13174	5.61428	0.849511	0.9449
sad_2	Succinate semialdehyde dehydrogenase [NAD(P)+] Sad	-0.133888	12.7537	0.815876	0.886585
rimI	Ribosomal-protein-alanine acetyltransferase	-0.134844	5.62967	0.884288	0.960106
puuP	Putrescine importer PuuP	-0.136283	13.6025	0.793481	0.913686
rcnB	Nickel/cobalt homeostasis protein RcnB	-0.136784	4.94885	0.898878	0.966901
citF_2	Citrate lyase alpha chain	-0.138311	5.21509	0.870511	0.955782
csgG	Curli production assembly/transport component CsgG	-0.138448	13.5335	0.823324	0.95534
sufA	Protein SufA	-0.139409	11.2676	0.886441	0.955109
licR	putative licABCH operon regulator	-0.139615	7.07083	0.707636	0.855212
gbpR_1	HTH-type transcriptional regulator GbpR	-0.139639	6.26095	0.800217	0.910901
XXX_NBEGOLMJ_04483	ISNCY family transposase ISSen7	-0.139923	15.0199	0.678169	0.821957
dtpA	Dipeptide and tripeptide permease A	-0.140039	13.189	0.749611	0.889073
osmY_2	Osmotically-inducible protein Y	-0.140319	5.93916	0.886268	0.961701
LOCUSTAG_NBEGOLMJ_02451	hypothetical protein	-0.141081	7.00216	0.737195	0.874377
dus	putative tRNA-dihydrouridine synthase	-0.141106	4.22706	0.875616	0.955782
LOCUSTAG_NBEGOLMJ_00144	hypothetical protein	-0.142608	5.12757	0.840809	0.938642
LOCUSTAG_NBEGOLMJ_01944	hypothetical protein	-0.143627	5.50822	0.829956	0.931149
ycdY	Chaperone protein YcdY	-0.143882	11.2701	0.884646	0.98465
gsk	Inosine-guanosine kinase	-0.144322	7.78105	0.664997	0.830305
yjiA	putative GTP-binding protein YjiA	-0.144782	6.45211	0.766415	0.892116
ybdO_3	putative HTH-type transcriptional regulator YbdO	-0.145035	6.91357	0.737655	0.874377
dxs_1	1-deoxy-D-xylulose-5-phosphate synthase	-0.145741	6.8459	0.759116	0.886278
sseB	Secreted effector protein SseB	-0.146163	9.99344	0.661748	0.836756
cho	Excinuclease cho	-0.146826	12.2041	0.93797	0.956008
hybE	Hydrogenase-2 operon protein HybE	-0.148044	5.47841	0.81697	0.92271
LOCUSTAG_NBEGOLMJ_02496	hypothetical protein	-0.148088	6.16503	0.807365	0.916191
fadH	2,4-dienoyl-CoA reductase	-0.148152	7.04214	0.716425	0.859585
ybjP	putative lipoprotein YbjP	-0.149195	5.02284	0.856865	0.950116
eptB	Kdo(2)-lipid A phosphoethanolamine 7''-transferase	-0.149557	7.89422	0.646262	0.816927
fliD	Flagellar hook-associated protein 2	-0.151566	6.70624	0.763801	0.890194
LOCUSTAG_NBEGOLMJ_01550	hypothetical protein	-0.152316	5.79246	0.834206	0.933764
mltB	Membrane-bound lytic murein transglycosylase B	-0.152689	6.75185	0.717088	0.860002
yusV	putative siderophore transport system ATP-binding protein YusV	-0.153334	5.32154	0.883433	0.959687
cobB	NAD-dependent protein deacylase	-0.153446	12.5499	0.914803	0.987044
yciN	Protein YciN	-0.153613	3.30431	0.714228	0.858573
LOCUSTAG_NBEGOLMJ_01461	hypothetical protein	-0.155449	6.24017	0.77467	0.89813
yciE	Protein YciE	-0.155834	3.27327	0.721142	0.863488
ccmA_2	Cytochrome c biogenesis ATP-binding export protein CcmA	-0.156522	3.03789	0.84999	0.9449
LOCUSTAG_NBEGOLMJ_01299	hypothetical protein	-0.156977	5.27677	0.849238	0.9449
trg_1	Methyl-accepting chemotaxis protein III	-0.157648	6.12283	0.77683	0.899525
LOCUSTAG_NBEGOLMJ_03674	hypothetical protein	-0.157931	3.91458	0.774056	0.897927
LOCUSTAG_NBEGOLMJ_00856	hypothetical protein	-0.1588	4.97319	0.834994	0.934175
cheA	Chemotaxis protein CheA	-0.158961	6.53218	0.815769	0.921907
btuD_1	Vitamin B12 import ATP-binding protein BtuD	-0.159878	5.65353	0.841579	0.939223
frlB_1	Fructosamine deglycase FrlB	-0.164126	6.85422	0.689972	0.842091
LOCUSTAG_NBEGOLMJ_01502	hypothetical protein	-0.1647	6.75763	0.782418	0.902384
LOCUSTAG_NBEGOLMJ_01388	hypothetical protein	-0.164997	5.51828	0.789401	0.906512
yfeZ	Inner membrane protein YfeZ	-0.165277	4.13155	0.790817	0.906512
oppF_1	Oligopeptide transport ATP-binding protein OppF	-0.165742	5.47566	0.842981	0.93995
flgJ	Peptidoglycan hydrolase FlgJ	-0.165987	13.2027	0.835301	0.95534
selB	Selenocysteine-specific elongation factor	-0.166255	7.04973	0.677124	0.833688
LOCUSTAG_NBEGOLMJ_00202	hypothetical protein	-0.166462	7.18923	0.72485	0.866273
gmd	GDP-mannose 4,6-dehydratase	-0.167136	7.04112	0.689323	0.84206
alx	Putative membrane-bound redox modulator Alx	-0.167355	6.78505	0.723498	0.865207
fadB	Fatty acid oxidation complex subunit alpha	-0.167445	6.67217	0.786409	0.904633
ybiR	Inner membrane protein YbiR	-0.170557	6.84573	0.669836	0.833688
cmk	Cytidylate kinase	-0.170852	-0.425192	1	1
fliM	Flagellar motor switch protein FliM	-0.171155	7.29624	0.65041	0.819972
rep_2	ATP-dependent DNA helicase Rep	-0.171513	6.20758	0.790422	0.906512
appB_1	Cytochrome bd-II ubiquinol oxidase subunit 2	-0.17202	6.15705	0.765443	0.891555
aroD	3-dehydroquinate dehydratase	-0.172384	11.3681	0.87319	0.947504
gltD	Glutamate synthase [NADPH] small chain	-0.173476	7.05639	0.649968	0.819761
arnB	UDP-4-amino-4-deoxy-L-arabinose--oxoglutarate aminotransferase	-0.174199	6.31267	0.771399	0.896136
oqxB15	multidrug efflux RND transporter permease subunit OqxB15	-0.175391	7.99187	0.601172	0.785067
carB	Carbamoyl-phosphate synthase large chain	-0.17799	7.24713	0.680593	0.837053
uxaC	Uronate isomerase	-0.179181	7.46858	0.635176	0.808039
hypB	Hydrogenase maturation factor HypB	-0.179609	5.95545	0.7566	0.885267
LOCUSTAG_NBEGOLMJ_01796	hypothetical protein	-0.180651	5.36709	0.819498	0.923781
LOCUSTAG_NBEGOLMJ_02263	hypothetical protein	-0.18072	6.57672	0.735424	0.873084
LOCUSTAG_NBEGOLMJ_03709	hypothetical protein	-0.183873	7.16074	0.675479	0.833688
proV	Glycine betaine/proline betaine transport system ATP-binding protein ProV	-0.18431	5.77609	0.768565	0.893807
endA	Endonuclease-1	-0.184481	5.16963	0.817393	0.92291
assT_2	Arylsulfate sulfotransferase AssT	-0.18544	7.48559	0.627053	0.802456
tap	Methyl-accepting chemotaxis protein IV	-0.187632	6.39351	0.694363	0.845693
norR_1	Anaerobic nitric oxide reductase transcription regulator NorR	-0.18942	5.76146	0.756984	0.885267
btsR	Transcriptional regulatory protein BtsR	-0.190372	5.18047	0.820035	0.923952
yfcE	Phosphodiesterase YfcE	-0.190893	4.95086	0.820686	0.924408
gltX	Glutamate--tRNA ligase	-0.19094	0.960576	0.91661	0.977977
LOCUSTAG_NBEGOLMJ_00712	hypothetical protein	-0.192266	7.25662	0.629461	0.803326
mhbM	3-hydroxybenzoate 6-hydroxylase	-0.192352	6.88549	0.626902	0.802456
flgB	Flagellar basal body rod protein FlgB	-0.19248	13.2343	0.882831	0.98465
yhhX	putative oxidoreductase YhhX	-0.19251	6.73482	0.713321	0.858573
fimA_1	Type-1 fimbrial protein, A chain	-0.192867	4.05485	0.771884	0.896136
assT_5	Arylsulfate sulfotransferase AssT	-0.19335	7.87529	0.554827	0.745517
[truncated: 2,389 more rows]

## Sheet: Growth curves
1. Growth curves for Salmonella enterica ATCC 13076 treated with an individual phage
Group	Phage	Time (h)									AUC		AUC values ​​of each group
		0	2	4	6	8	10	12	20	30			Group	N	Average value	Standard deviation	95% CI
Control-1	-	0.0409	0.0451	0.1214	0.3219	0.4284	0.4707	0.5114	0.6578	0.6492	8.57005		Control-1	8	9.3448	0.35426	[9.0487, 9.6410]
		0.0412	0.0461	0.1305	0.3285	0.4292	0.4417	0.5052	0.7987	0.8511	9.2768		Core-individual	32	2.9836	1.43646	[2.4657, 3.5015]
		0.0409	0.0454	0.1265	0.3342	0.4295	0.4626	0.5435	0.7885	0.8465	9.46935		O-antigen-individual	8	3.919	0.6825	[3.3484, 4.4896]
		0.0411	0.0457	0.1303	0.3424	0.419	0.5013	0.5489	0.8034	0.8538	9.6424		BtuB-individual	24	7.3675	0.51927	[7.1482, 7.5867]
		0.0406	0.0455	0.1265	0.3479	0.408	0.4913	0.5574	0.8107	0.8662	9.689		Control-2	8	8.8346	0.2018	[8.6659, 9.0033]
		0.0406	0.0457	0.1294	0.3493	0.3894	0.5143	0.5466	0.794	0.8208	9.53905		Core-two-combination	8	1.5949	1.22615	[0.5698, 2.6200]
		0.041	0.0462	0.1313	0.343	0.4086	0.48	0.5359	0.7761	0.7883	9.34265		Core-three-combination	8	2.9245	1.3541	[1.7924, 4.0566]
		0.0405	0.0462	0.1372	0.3359	0.4082	0.4805	0.522	0.8	0.6545	9.2293		BtuB-two-combination	8	7.1681	0.22147	[6.8820, 7.3234]
Core-individual	PhSAL1	0.0413	0.0421	0.0417	0.0412	0.0418	0.0711	0.1821	0.2418	0.3514	2.7043		BtuB-three-combination	8	7.1027	0.26396	[6.8820, 7.3234]
		0.0413	0.0415	0.0414	0.041	0.0406	0.0411	0.0421	0.1158	0.2413	1.32605		Control-3	8	8.6016	0.39954	[8.2675, 8.9356]
		0.041	0.0422	0.0418	0.0418	0.0413	0.0413	0.0417	0.0424	0.0453	0.8392		Core+O-antigen	8	1.1378	0.77917	[0.4864, 1.7892]
		0.0415	0.0423	0.0416	0.0412	0.0412	0.0412	0.041	0.0413	0.0417	0.82645		Core+BtuB	8	1.1821	0.501	[0.7633, 1.6010]
		0.0409	0.0422	0.0415	0.0416	0.0415	0.0422	0.059	0.3139	0.481	2.44865		O-antigen+BtuB	8	1.888	0.23659	[1.6902, 2.0858]
		0.0405	0.0413	0.0408	0.0405	0.0405	0.0412	0.041	0.0413	0.0416	0.81985		Core+O-antigen+BtuB	8	0.8472	0.04687	[0.8080, 0.8864]
		0.0404	0.0415	0.0411	0.0408	0.0409	0.0496	0.1479	0.5679	0.7112	4.1492
		0.0407	0.0421	0.0416	0.0413	0.0413	0.0498	0.1326	0.4884	0.635	3.68265
	PhSAL2	0.0415	0.0421	0.0417	0.0413	0.0414	0.0411	0.0409	0.0417	0.0417	0.8278		Multiple comparisons
		0.0409	0.0415	0.0411	0.0409	0.0407	0.0503	0.171	0.5732	0.4322	4.0086		Group 1	Group 2	Mean difference	SE of the difference	P	95% CI
		0.041	0.0426	0.0422	0.042	0.0416	0.0443	0.0908	0.4489	0.5596	3.2332		Control-1	Core-individual	6.36125	0.28314	0	[5.5778, 7.1447]
		0.0415	0.0431	0.0421	0.042	0.0421	0.0455	0.1104	0.5647	0.4067	3.646			O-antigen-individual	5.42583	0.27187	0	[4.5646, 6.2871]
		0.041	0.042	0.0413	0.0417	0.0427	0.0869	0.2667	0.5351	0.6596	4.64205			BtuB-individual	1.97734	0.16408	0	[1.4962, 2.4584]
		0.0407	0.0416	0.0409	0.0409	0.0412	0.0477	0.1015	0.1348	0.3274	1.79815		Control-2	Core-two-combination	7.23972	0.43934	0	[5.0471, 9.4324]
		0.0412	0.0421	0.0414	0.0418	0.0416	0.0458	0.11	0.4606	0.5958	3.41305			Core-three-combination	5.91009	0.48403	0	[3.4867, 8.3335]
		0.0413	0.0431	0.0425	0.0423	0.0426	0.0762	0.2207	0.6203	0.7699	4.8465			BtuB-two-combination	1.66649	0.10593	0	[1.2176, 2.1154]
	PhSAL3	0.0419	0.0423	0.0422	0.0417	0.0427	0.082	0.2289	0.6218	0.7751	4.90825			BtuB-three-combination	1.73189	0.11747	0	[1.2283, 2.2354]
		0.0414	0.0419	0.0421	0.0415	0.0412	0.041	0.0404	0.0498	0.0534	0.8694		Control-3	Core+O-antigen	7.46379	0.30958	0	[6.0674, 8.8602]
		0.0408	0.0418	0.0419	0.0412	0.0407	0.0411	0.0406	0.0412	0.0458	0.82595			Core+BtuB	7.41944	0.22656	0	[6.4518, 8.3870]
		0.0417	0.0425	0.0423	0.0419	0.0418	0.0452	0.0975	0.4072	0.5843	3.1273			O-antigen+BtuB	6.71359	0.16417	0	[5.9880, 7.4391]
		0.0409	0.0418	0.0418	0.0417	0.0434	0.0924	0.2282	0.608	0.7569	4.8512			Core+O-antigen+BtuB	7.75437	0.14223	0	[7.0383, 8.4705]
		0.0409	0.0418	0.0416	0.0415	0.0418	0.0586	0.1627	0.4891	0.5602	3.7799		Core-individual	Control-1	-6.36125	0.28314	0	[-7.1447, -5.5778]
		0.0414	0.0423	0.0421	0.0419	0.042	0.0596	0.1682	0.4597	0.5531	3.6879			O-antigen-individual	-0.93542	0.3503	0.074	[-1.9329, 0.620]
		0.0403	0.0416	0.0413	0.0409	0.0403	0.0406	0.0404	0.0409	0.0412	0.81505			BtuB-individual	-4.38391	0.27517	0	[-5.1424, -3.6254]
	PhSAL4	0.0424	0.0446	0.0455	0.0426	0.0427	0.0727	0.2065	0.6227	0.6144	4.63125			Core-two-combination	1.3887	0.50241	0.503	[-0.7933, 3.5707]
		0.0411	0.0441	0.0447	0.042	0.0429	0.0903	0.1484	0.3913	0.5172	3.3491			Core-three-combination	0.05907	0.54192	1	[-2.3399, 2.4581]
		0.0418	0.0444	0.0453	0.0429	0.0431	0.0725	0.212	0.343	0.4304	3.35575			BtuB-two-combination	-4.18452	0.26573	0	[-5.1809, -3.1882]
		0.0414	0.044	0.0446	0.0424	0.0414	0.0437	0.0488	0.2707	0.5431	2.2992			BtuB-three-combination	-4.11913	0.27054	0	[-5.1308, -3.1074]
		0.0414	0.0442	0.0448	0.0422	0.0426	0.0725	0.2311	0.4061	0.3569	3.6263			Core+O-antigen	1.84579	0.37466	0.006	[0.3564, 3.3352]
		0.0409	0.0439	0.0446	0.0422	0.0415	0.0431	0.0692	0.5407	0.7497	3.68575			Core+BtuB	1.80144	0.30961	0	[0.6341, 2.9688]
		0.0411	0.0448	0.045	0.0425	0.0449	0.1265	0.3049	0.5593	0.711	5.0763			O-antigen+BtuB	1.09559	0.26736	0.019	[0.0942, 2.0970]
		0.0413	0.0457	0.0457	0.0428	0.0433	0.0786	0.1859	0.4118	0.2895	3.374			Core+O-antigen+BtuB	2.13637	0.25447	0	[1.1711, 3.1016]
O-antigen-individual	PhSAL5	0.0415	0.0414	0.0414	0.0411	0.0415	0.0512	0.1257	0.2648	0.2873	2.4083		O-antigen-individual	Control-1	-5.42583	0.27187	0	[-6.2871, -4.5646]
		0.041	0.0405	0.0406	0.0405	0.0427	0.1047	0.2236	0.4861	0.5543	4.15515			Core-individual	0.93542	0.3503	0.074	[-0.0620, 1.9329]
		0.041	0.0412	0.0412	0.041	0.0459	0.1345	0.3107	0.4625	0.4977	4.5086			BtuB-individual	-3.44849	0.26355	0	[-4.2942, -2.6027]
		0.0419	0.0413	0.0413	0.0409	0.0458	0.1327	0.2571	0.4782	0.5323	4.3352			Core-two-combination	2.32413	0.49614	0.036	[0.1123, 4.5360]
		0.0412	0.0413	0.0411	0.041	0.0427	0.0904	0.2316	0.4482	0.479	3.9428			Core-three-combination	0.99449	0.53612	0.949	[-1.4296, 3.4186]
		0.0406	0.0404	0.0407	0.0402	0.0405	0.0487	0.1428	0.4857	0.5108	3.58865			BtuB-two-combination	-3.2491	0.25369	0	[-4.4612, -2.0370]
		0.0409	0.0408	0.0411	0.0411	0.0433	0.1098	0.234	0.4422	0.464	3.95495			BtuB-three-combination	-3.18371	0.25872	0	[-4.3958, -1.9716]
		0.0412	0.0411	0.0411	0.0409	0.0422	0.0857	0.2443	0.5338	0.5995	4.4583			Core+O-antigen	2.78121	0.36622	0	[1.2267, 4.3357]
BtuB-individual	PhSAL6	0.0418	0.042	0.0425	0.0719	0.1556	0.3059	0.46	0.7051	0.6269	6.98265			Core+BtuB	2.73686	0.29934	0	[1.4486, 4.0251]
		0.0417	0.0416	0.0421	0.0693	0.1558	0.3811	0.5173	0.7276	0.6053	7.48185			O-antigen+BtuB	2.03101	0.25539	0.002	[0.8192, 3.2428]
		0.0416	0.0419	0.0424	0.0667	0.192	0.3737	0.5161	0.7237	0.6015	7.50965			Core+O-antigen+BtuB	3.07179	0.24187	0	[1.8464, 4.2972]
		0.0414	0.0414	0.0417	0.0655	0.2061	0.413	0.5251	0.7513	0.6301	7.79605		BtuB-individual	Control-1	-1.97734	0.16408	0	[-2.4584, -1.4962]
		0.041	0.0414	0.0423	0.0671	0.2112	0.4294	0.5498	0.7603	0.6343	8.00645			Core-individual	4.38391	0.27517	0	[3.6254, 5.1424]
		0.041	0.041	0.0418	0.0686	0.2167	0.3974	0.5537	0.7365	0.6024	7.8475			O-antigen-individual	3.44849	0.26355	0	[2.6027, 4.2942]
		0.0411	0.0414	0.0422	0.0741	0.2149	0.4622	0.6054	0.7499	0.6308	8.3263			Core-two-combination	5.77261	0.44628	0	[3.5907, 7.9546]
		0.0413	0.0411	0.0422	0.079	0.2115	0.4231	0.5567	0.7173	0.6276	7.87375			Core-three-combination	4.44298	0.49034	0.001	[2.0300, 6.8560]
	PhSAL7	0.0414	0.0424	0.0433	0.0862	0.2026	0.2993	0.3679	0.6639	0.7897	6.63095			BtuB-two-combination	0.19939	0.13178	0.999	[-0.3063, 0.7050]
		0.0417	0.0423	0.043	0.0788	0.193	0.3813	0.4935	0.6726	0.7577	7.39145			BtuB-three-combination	0.26478	0.14122	0.973	[-0.2849, 0.8145]
		0.0413	0.0422	0.0432	0.0809	0.1655	0.2634	0.3445	0.6153	0.7379	6.1106			Core+O-antigen	6.2297	0.29517	0	[4.8518, 7.6076]
		0.0417	0.0423	0.0433	0.0748	0.2146	0.391	0.4813	0.6533	0.7314	7.282			Core+BtuB	6.18535	0.20642	0	[5.2908, 7.0799]
		0.0416	0.0429	0.0438	0.0802	0.2171	0.3916	0.4841	0.6388	0.6595	7.18465			O-antigen+BtuB	5.4795	0.13503	0	[4.9591, 5.9999]
		0.0418	0.0428	0.0438	0.0885	0.2431	0.4192	0.5191	0.6616	0.7367	7.6519			Core+O-antigen+BtuB	6.52028	0.10728	0	[6.1022, 6.9384]
		0.0409	0.042	0.043	0.0903	0.2626	0.4437	0.5318	0.6745	0.7636	7.8822		Core+O-antigen+BtuB	Core+O-antigen	-0.29058	0.27598	1	[-1.6898, 1.1087]
		0.0409	0.0421	0.0429	0.1008	0.2741	0.3965	0.4796	0.6737	0.8214	7.6254			Core+BtuB	-0.33493	0.1779	0.923	[-1.2337, 0.5639]
	PhSAL8	0.0422	0.0425	0.0431	0.0707	0.1632	0.2903	0.4022	0.6651	0.5224	6.4128			O-antigen+BtuB	-1.04078	0.08527	0	[-1.4631, -.6184]
		0.0416	0.0414	0.0419	0.0664	0.1491	0.3349	0.4668	0.6368	0.5608	6.70935
		0.0409	0.0412	0.0421	0.0631	0.1799	0.3663	0.4855	0.6507	0.6678	7.08255
		0.0419	0.0419	0.0425	0.0646	0.1976	0.3935	0.5033	0.6616	0.6854	7.3282
		0.0418	0.0422	0.0428	0.0645	0.2151	0.3933	0.5096	0.6579	0.6769	7.3716
		0.0418	0.0417	0.0424	0.065	0.1958	0.3828	0.5229	0.6687	0.6731	7.41755
		0.0411	0.0414	0.0424	0.071	0.1908	0.4072	0.5447	0.6644	0.5867	7.4726
		0.0412	0.041	0.042	0.0756	0.1997	0.3803	0.5199	0.6917	0.5984	7.4416
2. Growth curves for Salmonella enterica ATCC 13076 treated with a combination of phages targeting the same receptor
Group	Phage	Time (h)									AUC
		0	2	4	6	8	10	12	20	30
Control-2	-	0.0412	0.0444	0.1127	0.3184	0.4119	0.4823	0.5059	0.6346	0.6567	8.42665
		0.041	0.0444	0.1117	0.3269	0.4116	0.4539	0.5	0.7267	0.6617	8.72845
		0.041	0.0442	0.1099	0.2894	0.3891	0.4498	0.499	0.7334	0.8055	8.76285
		0.0412	0.0439	0.1106	0.3091	0.387	0.4517	0.5233	0.7427	0.8525	9.00835
		0.0408	0.0436	0.1094	0.296	0.3758	0.4447	0.5316	0.7374	0.8479	8.9588
		0.0406	0.0442	0.1107	0.3023	0.3814	0.4468	0.5225	0.7212	0.8419	8.87315
		0.0412	0.0445	0.1126	0.3185	0.3921	0.4256	0.503	0.7343	0.8481	8.84955
		0.0404	0.0438	0.1114	0.3204	0.4331	0.4642	0.534	0.745	0.7103	9.0689
Core-two-combination	PhSAL1+PhSAL2	0.0415	0.0421	0.0416	0.0412	0.0409	0.0412	0.0411	0.0415	0.0415	0.82665
		0.041	0.0417	0.0415	0.0408	0.0408	0.0464	0.1076	0.123	0.1325	1.5843
		0.0414	0.0421	0.0417	0.0412	0.0408	0.0406	0.041	0.0415	0.0414	0.8247
		0.0414	0.0416	0.0418	0.0411	0.0408	0.0407	0.0409	0.0411	0.0417	0.8223
		0.0414	0.0418	0.0418	0.0413	0.0415	0.0623	0.1748	0.4972	0.614	3.9338
		0.0404	0.0413	0.0406	0.0407	0.0398	0.0442	0.0959	0.4092	0.5365	3.06545
		0.0407	0.0415	0.0407	0.0408	0.0399	0.0399	0.0402	0.0405	0.0406	0.8088
		0.0409	0.0417	0.0412	0.0412	0.0404	0.0404	0.0418	0.0427	0.1039	0.89295
Core-three-combination	PhSAL1+PhSAL2+PhSAL3	0.0416	0.0424	0.0422	0.0416	0.0413	0.0414	0.0414	0.0417	0.0417	0.8326
		0.0414	0.0423	0.042	0.0414	0.0411	0.0423	0.0622	0.4631	0.5493	3.13015
		0.0414	0.042	0.042	0.0412	0.0409	0.0406	0.041	0.0411	0.0414	0.8236
		0.0405	0.0409	0.0413	0.0405	0.0405	0.0543	0.1512	0.581	0.5505	4.0649
		0.0412	0.0416	0.0418	0.0412	0.0412	0.062	0.1726	0.5492	0.6603	4.1752
		0.0408	0.0417	0.0413	0.041	0.0406	0.0587	0.1861	0.4944	0.5401	3.8941
		0.0412	0.0422	0.0419	0.0417	0.0407	0.0414	0.0553	0.486	0.6331	3.26855
		0.041	0.0418	0.0412	0.0413	0.0405	0.0491	0.155	0.3777	0.4938	3.2069
BtuB-two-combination	PhSAL6+PhSAL7	0.0418	0.0416	0.0426	0.0736	0.1899	0.3212	0.4194	0.7043	0.6593	6.911
		0.0412	0.0413	0.0421	0.0696	0.1631	0.3222	0.4334	0.6962	0.6423	6.8702
		0.041	0.0411	0.042	0.0687	0.155	0.3392	0.4598	0.6922	0.6325	6.99175
		0.0415	0.0413	0.0425	0.0698	0.1568	0.3943	0.4921	0.7094	0.6137	7.3208
		0.0409	0.0407	0.042	0.0709	0.161	0.3919	0.4803	0.7078	0.6051	7.25035
		0.0408	0.0411	0.0418	0.0719	0.169	0.3813	0.5045	0.7235	0.6221	7.44815
		0.0418	0.0419	0.0426	0.0731	0.1739	0.3406	0.4626	0.7184	0.633	7.16335
		0.0409	0.0411	0.042	0.0789	0.2301	0.354	0.4567	0.7299	0.6945	7.38915
BtuB-three-combination	PhSAL6+PhSAL7+PhSAL8	0.0418	0.0418	0.0424	0.069	0.2119	0.3195	0.4376	0.7087	0.7059	7.0976
		0.0417	0.0417	0.0422	0.0674	0.205	0.344	0.4486	0.6803	0.6294	6.99395
		0.0417	0.0416	0.0422	0.0671	0.1932	0.3338	0.4226	0.6869	0.6372	6.8534
		0.0416	0.0412	0.0423	0.0668	0.1877	0.3254	0.4116	0.6826	0.6497	6.76475
		0.0422	0.0419	0.0429	0.0669	0.1554	0.3633	0.4724	0.7045	0.6189	7.1395
		0.042	0.042	0.0427	0.0687	0.1638	0.3884	0.4857	0.7188	0.6176	7.33215
		0.041	0.0413	0.0417	0.071	0.2155	0.3349	0.4261	0.7195	0.6286	7.0454
		0.041	0.0411	0.0416	0.0754	0.2381	0.3638	0.4813	0.7334	0.7351	7.59485
3. Growth curves for Salmonella enterica ATCC 13076 treated with a combination of phages targeting different receptor
Group	Phage	Time (h)									AUC
		0	2	4	6	8	10	12	20	30
Control-3	-	0.0424	0.0453	0.1223	0.3188	0.4099	0.4564	0.4971	0.6243	0.6286	8.2753
		0.0434	0.0464	0.1289	0.3102	0.4446	0.4523	0.526	0.6069	0.6365	8.41465
		0.0411	0.0443	0.121	0.3073	0.4041	0.4533	0.4903	0.6011	0.6297	8.10405
		0.0413	0.0449	0.1217	0.3172	0.4118	0.4407	0.4966	0.7157	0.764	8.7404
		0.0414	0.0452	0.1212	0.3056	0.3972	0.4401	0.5007	0.6949	0.8013	8.6612
		0.0417	0.0449	0.1207	0.3072	0.39	0.4492	0.4824	0.6682	0.6474	8.3151
		0.0413	0.0449	0.1192	0.3133	0.4409	0.4305	0.5778	0.712	0.8571	9.25095
		0.0411	0.0443	0.1239	0.3213	0.4638	0.4618	0.5294	0.7392	0.6599	9.0509
Core+O-antigen	PhSAL1+PhSAL5	0.0415	0.0409	0.0408	0.0408	0.0412	0.0415	0.0411	0.0414	0.0418	0.82395
		0.0412	0.0412	0.0409	0.0409	0.0417	0.0445	0.0896	0.4064	0.5592	3.05135
		0.0415	0.0416	0.0412	0.0413	0.041	0.0413	0.0409	0.0413	0.0419	0.8245
		0.0414	0.0417	0.0412	0.0414	0.0412	0.0414	0.0413	0.0419	0.0422	0.83005
		0.0412	0.0415	0.0412	0.0413	0.0409	0.0422	0.0644	0.0565	0.1374	1.09945
		0.0402	0.0404	0.0404	0.0405	0.0407	0.041	0.0405	0.0411	0.0422	0.8149
		0.0405	0.0404	0.0403	0.0405	0.0405	0.0405	0.0406	0.0411	0.0443	0.81625
		0.0412	0.041	0.0414	0.0414	0.0422	0.0422	0.0421	0.0429	0.0433	0.8418
Core+BtuB	PhSAL1+PhSAL7	0.0418	0.0422	0.0416	0.0412	0.0434	0.0435	0.043	0.0432	0.0436	0.8551
		0.0411	0.0418	0.0411	0.0409	0.0418	0.0542	0.0679	0.1215	0.478	1.74275
		0.0424	0.0431	0.0426	0.0423	0.0434	0.0691	0.0457	0.0543	0.0984	1.02465
		0.0416	0.0429	0.0426	0.0425	0.0414	0.0417	0.041	0.0413	0.0424	0.83365
		0.0412	0.0426	0.0431	0.043	0.0423	0.043	0.0548	0.0694	0.1805	1.15845
		0.0405	0.0418	0.0431	0.0429	0.0431	0.0434	0.0428	0.0433	0.0425	0.85635
		0.0413	0.0423	0.0422	0.0422	0.0423	0.0568	0.0541	0.2061	0.6144	2.15995
		0.0415	0.0425	0.0416	0.0415	0.0411	0.0411	0.0408	0.0413	0.0419	0.82615
O-antigen+BtuB	PhSAL5+PhSAL7	0.0418	0.0416	0.0414	0.0415	0.0476	0.134	0.0595	0.1695	0.435	2.023
		0.0415	0.0414	0.0414	0.0412	0.0415	0.0667	0.0649	0.1713	0.2878	1.762
		0.0414	0.0415	0.0411	0.0411	0.0436	0.0991	0.0512	0.168	0.3079	1.7688
		0.0414	0.0418	0.0415	0.0417	0.043	0.0936	0.0615	0.2233	0.4981	2.22175
		0.0409	0.0414	0.0419	0.042	0.0469	0.1239	0.0573	0.1951	0.4166	2.07495
		0.0407	0.0411	0.041	0.0411	0.0414	0.0549	0.0892	0.0974	0.1948	1.46905
		0.0417	0.0417	0.0416	0.042	0.0538	0.1094	0.0558	0.1991	0.3437	1.99615
		0.0407	0.0408	0.0405	0.0409	0.0457	0.1409	0.0743	0.0987	0.4042	1.78815
Core+O-antigen+BtuB	PhSAL1+PhSAL5+PhSAL7	0.0419	0.0419	0.0423	0.0422	0.042	0.0426	0.0432	0.0425	0.0427	0.8505
		0.0417	0.0416	0.0412	0.0413	0.0409	0.0412	0.0408	0.0412	0.0418	0.8233
		0.0413	0.0417	0.0412	0.0411	0.0408	0.0421	0.0618	0.0459	0.0465	0.95275
		0.0405	0.041	0.041	0.041	0.0405	0.0406	0.0401	0.0407	0.0415	0.8125
		0.0409	0.0415	0.0427	0.0426	0.0422	0.0424	0.0421	0.0426	0.0432	0.8457
		0.0407	0.0413	0.041	0.041	0.0405	0.0406	0.0402	0.0408	0.0414	0.81395
		0.0414	0.0418	0.0413	0.0416	0.041	0.0412	0.0429	0.0478	0.0448	0.86415
		0.041	0.0412	0.0409	0.0409	0.0404	0.0406	0.0401	0.0407	0.0435	0.81475
